# Supplementary material for: Genomic and transcriptomic survey of an endophytic fungus Calcarisporium arbuscula NRRL 3705 and potential overview of its secondary metabolites
Source: BMC Genomics. 2020 Jun 24;21:424. doi: 10.1186/s12864-020-06813-6 (PMC7315530; doi:10.1186/s12864-020-06813-6)
Supplement: Supplementary file 2 — Additional file 2. [file 12864_2020_6813_MOESM2_ESM.xls]

## Sheet: Additional file 2 TableS1
Additional file 2: Table S1 Summary of original sequencing data of C.arbusculafrom Illumina and Pacbio
Sequencing technology	Insert size (bp)	Raw data	clean data
		Total bases(Gb)	Total bases(Gb)
Illumina	350	2.65	2.56
Pacbio	20000	4.71	4.62
Statistics of assembly results of sample genomes
Sample	Contigs	Max conting Length	N50 Contig Length	Sum of Contig Lengths
C.arbuscula	91	3943994	1531378	45041458
Illumina Cleandata
Sample ID	Insert Size(bp)	Clean Reads Length(bp)	Raw Data(Mb)	Filtered Reads(%)	Clean Data(Mb)	Clean Data GC(%)	Clean Data Q20(%)	Clean Data Q30(%)
C.arbuscula	350	(150:150)	2650	11.63	2560	52.47	97.23	92.14
Sequencing data statistics
Sample ID	Number of reads	Number of bases	Mena read length	Max read length	N50 read length	N90 read length
C.arbuscula	670603	2870486520	500	182600	6962	1903

## Sheet: Additional file 2 TableS2
Additional file 2 Table2 Transcriptome data quality analysis of C. arbuscula
Sample name	Raw reads	Clean reads	clean bases	Error rate(%)	Q20(%)	Q30(%)	GC content(%)
WT1	85959698	85959698	12.89G	0.01	98.22	94.94	53.82
WT2	89020166	89020166	13.35G	0.01	98.27	95.04	54.32
WT3	79716796	79716796	11.96G	0.01	97.84	94.21	53.44

## Sheet: Additional file 2 TableS3
Additional file 2 : Table S3. Type and quantity of non-coding RNA
	Type	Number#	Avg_Len	Total_Len	% in Genome
	tRNA	140	85	11946	0.0265
rRNA_de	5s	28	116	3246
	5.8s	0	0	0
	18s	2	1632	3265	0.0382
	28s	3	3561	10682
rRNA_ho	5s	-	-	-
	5.8s	-	-	-
	18s	-	-	-	-
	28s	-	-	-
	sRNA	2	233	466	0.001
	snRNA	17	150	2561	0.0057
	miRNA	0	0	0	0
