# Supplementary material for: Genomic and transcriptomic survey of an endophytic fungus Calcarisporium arbuscula NRRL 3705 and potential overview of its secondary metabolites
Source: BMC Genomics. 2020 Jun 24;21:424. doi: 10.1186/s12864-020-06813-6 (PMC7315530; doi:10.1186/s12864-020-06813-6)
Supplement: Supplementary file 3 — Additional file 3. [file 12864_2020_6813_MOESM3_ESM.xls]

## Sheet: Additional file 3
Additional file 3:BUSCO analysis on assembly and annotation.
Species	GCA	BUSCO mode	Complete	Fragmented	Missing
C.arbuscula	WBSA01000000	Genome	273(94.1%)	14(4.8%)	3(1.1%)
