# Supplementary material for: Genomic and transcriptomic survey of an endophytic fungus Calcarisporium arbuscula NRRL 3705 and potential overview of its secondary metabolites
Source: BMC Genomics. 2020 Jun 24;21:424. doi: 10.1186/s12864-020-06813-6 (PMC7315530; doi:10.1186/s12864-020-06813-6)
Supplement: Supplementary file 4 — Additional file 4. [file 12864_2020_6813_MOESM4_ESM.xls]

## Sheet: Additional file 4
Additional file 4: Overview of RNA-Seq data of wild type of C. arbuscula
Tiers	FPKM value	No. of expressed genes	% age of expressed genes	% age of all genes
Tier#1	>2000	20	0.222099	0.214823
Tier#2	>1000 to <2000	57	0.632982	0.612245
Tier#3	>500 to <1000	102	1.1327	1.0956
Tier#4	>250 to <500	189	2.09883	2.03008
Tier#5	>100 to <250	838	9.30594	9.00107
Tier#6	>50 to <100	1363	15.136	14.6402
Tier#7	>10 to <50	3631	40.322	39.0011
Tier#8	>1 to <10	1738	19.3004	18.6681
Tier#9	>0 to <1	1067	11.849	11.4608
		Non-expressed genes
Tier#10	0	305	NA	3.27605
