# Supplementary material for: Genomic and transcriptomic survey of an endophytic fungus Calcarisporium arbuscula NRRL 3705 and potential overview of its secondary metabolites
Source: BMC Genomics. 2020 Jun 24;21:424. doi: 10.1186/s12864-020-06813-6 (PMC7315530; doi:10.1186/s12864-020-06813-6)
Supplement: Supplementary file 5 — Additional file 5. [file 12864_2020_6813_MOESM5_ESM.xls]

## Sheet: Additional file 5
Gene_id	Locus	{nr}
Annotation_num		8816
A00001	{Contig1:3477:3928:-}	{gi|589102769|ref|XP_006963407.1|; dolichol phosphate-mannose biosynthesis regulatory [Trichoderma reesei RUT C-30]}
A00002	{Contig1:4418:6413:+}	{gi|517314085|emb|CCT66238.1|; related to CWC22-involved in mRNA splicing [Fusarium fujikuroi IMI 58289]}
A00003	{Contig1:7233:8252:-}	{NA}
A00004	{Contig1:8344:9945:-}	{gi|672384100|gb|KFG86201.1|; beta-mannosidase [Metarhizium anisopliae]}
A00005	{Contig1:13135:15102:+}	{gi|629722849|ref|XP_007822201.1|; C6 transcription factor, putative [Metarhizium anisopliae ARSEF 23]}
A00006	{Contig1:16730:18079:-}	{gi|358378951|gb|EHK16632.1|; hypothetical protein [Trichoderma virens Gv29-8, TRIVIDRAFT_41234]}
A00007	{Contig1:19911:21221:-}	{gi|667719888|gb|KFA62222.1|; hypothetical protein [Stachybotrys chlorohalonata IBT 40285, S40285_07720]}
A00008	{Contig1:29050:29918:+}	{gi|672384095|gb|KFG86196.1|; C6 zinc finger domain protein [Metarhizium anisopliae]}
A00009	{Contig1:33380:38360:+}	{gi|667719893|gb|KFA62227.1|; hypothetical protein [Stachybotrys chlorohalonata IBT 40285, S40285_07716]}
A00010	{Contig1:38770:39926:-}	{gi|685855037|ref|XP_009254551.1|; hypothetical protein [Fusarium pseudograminearum CS3096, FPSE_03157]}
A00011	{Contig1:40762:41799:+}	{gi|672384089|gb|KFG86190.1|; hypothetical protein [Metarhizium anisopliae, MANI_026910]}
A00012	{Contig1:42169:42908:+}	{gi|475666269|gb|EMT64060.1|; Dihydrofolate reductase [Fusarium oxysporum]}
A00013	{Contig1:43199:44244:-}	{gi|667727562|gb|KFA68794.1|; hypothetical protein [Stachybotrys chlorohalonata IBT 40285, S40285_01233]}
A00014	{Contig1:44895:46326:-}	{gi|358378961|gb|EHK16642.1|; hypothetical protein [Trichoderma virens Gv29-8, TRIVIDRAFT_82746]}
A00015	{Contig1:47373:50201:+}	{gi|685855029|ref|XP_009254547.1|; hypothetical protein [Fusarium pseudograminearum CS3096, FPSE_03153]}
A00016	{Contig1:58642:59778:-}	{gi|672384083|gb|KFG86184.1|; pyruvate dehydrogenase protein x component [Metarhizium anisopliae]}
A00017	{Contig1:60920:61417:+}	{gi|589102425|ref|XP_006963235.1|; hypothetical protein [Trichoderma reesei RUT C-30, M419DRAFT_23786]}
A00018	{Contig1:69208:70599:+}	{gi|573978142|ref|XP_006667016.1|; leucine rich repeat protein [Cordyceps militaris CM01]}
A00019	{Contig1:73456:76875:+}	{gi|531861352|gb|EQK99440.1|; bromodomain and PHD finger-containing protein [Ophiocordyceps sinensis CO18]}
A00020	{Contig1:80687:81961:+}	{gi|302916997|ref|XP_003052309.1|; serine/threonine-protein phosphatase PP1 [Fusarium graminearum|Fusarium oxysporum|Fusarium verticillioides]}
A00021	{Contig1:82523:83080:-}	{gi|629722787|ref|XP_007822181.1|; selenoprotein domain-containing protein [Metarhizium anisopliae ARSEF 23]}
A00022	{Contig1:84158:85276:+}	{gi|240278727|gb|EER42233.1|; conserved hypothetical protein [Ajellomyces capsulatus]}
A00023	{Contig1:87871:88765:+}	{gi|594721126|gb|EXV04013.1|; isochorismatase [Metarhizium robertsii]}
A00024	{Contig1:91195:92466:-}	{gi|685849075|ref|XP_009251580.1|; hypothetical protein [Fusarium pseudograminearum CS3096, FPSE_00185]}
A00025	{Contig1:93193:93536:+}	{gi|399168134|emb|CCE31066.1|; related to mitochondrial import inner membrane translocase subunit TIM13 [Claviceps purpurea 20.1]}
A00026	{Contig1:93997:95241:-}	{gi|667738871|gb|KFA78008.1|; hypothetical protein [Stachybotrys chartarum IBT 40288, S40288_05236]}
A00027	{Contig1:96995:100970:-}	{gi|558863393|gb|ESU13476.1|; pre-mRNA-splicing factor rse-1 [Fusarium graminearum PH-1]}
A00028	{Contig1:101657:102967:+}	{gi|629699395|ref|XP_007814989.1|; mRNA processing protein (Mss51), putative [Metarhizium acridum CQMa 102]}
A00029	{Contig1:109310:110281:-}	{NA}
A00030	{Contig1:119718:120970:-}	{gi|589102105|ref|XP_006963075.1|; P-loop containing nucleoside triphosphate hydrolase protein [Trichoderma reesei RUT C-30]}
A00031	{Contig1:121925:126470:-}	{gi|632911879|gb|KDB11730.1|; ankyrin repeat protein [Villosiclava virens]}
A00032	{Contig1:132151:134272:-}	{gi|629699409|ref|XP_007814996.1|; putative glyoxal oxidase precursor [Metarhizium acridum CQMa 102]}
A00033	{Contig1:140320:143723:-}	{gi|584134840|gb|EWG44203.1|; translation initiation factor 3 subunit A [Fusarium verticillioides 7600]}
A00034	{Contig1:144759:145337:+}	{gi|666404652|gb|KEY70235.1|; hypothetical protein [Stachybotrys chartarum]}
A00035	{Contig1:148832:149209:+}	{gi|589102793|ref|XP_006963419.1|; guanine nucleotide-binding protein gamma subunit 1 [Trichoderma reesei|Trichoderma virens]}
A00036	{Contig1:150121:164684:-}	{gi|477511768|gb|ENH64329.1|; Midasin [Fusarium oxysporum f. sp. cubense race 1]}
A00037	{Contig1:165387:165997:+}	{gi|629722713|ref|XP_007822157.1|; 54S ribosomal protein L12 [Metarhizium anisopliae ARSEF 23]}
A00038	{Contig1:166374:167261:-}	{gi|302916969|ref|XP_003052295.1|; hypothetical protein [Nectria haematococca mpVI 77-13-4, NECHADRAFT_100194]}
A00039	{Contig1:168345:169433:+}	{gi|629722719|ref|XP_007822159.1|; pyrroline-5-carboxylate reductase [Metarhizium anisopliae|Metarhizium robertsii]}
A00040	{Contig1:169721:171303:-}	{gi|358378994|gb|EHK16675.1|; hypothetical protein [Trichoderma virens Gv29-8, TRIVIDRAFT_41535]}
A00041	{Contig1:172166:173980:+}	{gi|302916083|ref|XP_003051852.1|; predicted protein [Nectria haematococca mpVI 77-13-4]}
A00042	{Contig1:174491:176612:-}	{gi|632911866|gb|KDB11717.1|; hypothetical protein [Villosiclava virens, UV8b_7426]}
A00043	{Contig1:178749:179980:-}	{gi|632911867|gb|KDB11718.1|; cAMP-dependent protein kinase catalytic subunit [Villosiclava virens]}
A00044	{Contig1:187440:192360:+}	{gi|475666220|gb|EMT64011.1|; U3 small nucleolar RNA-associated protein 10 [Fusarium oxysporum f. sp. cubense race 4]}
A00045	{Contig1:194311:198362:+}	{gi|666399386|gb|KEY65222.1|; hypothetical protein [Stachybotrys chartarum IBT 7711, S7711_09349]}
A00046	{Contig1:198751:200769:-}	{gi|594721158|gb|EXV04045.1|; hypothetical protein [Metarhizium robertsii, X797_001716]}
A00047	{Contig1:201724:203648:-}	{gi|672798323|gb|KFH48857.1|; 5-aminolevulinate synthase-like protein [Acremonium chrysogenum ATCC 11550]}
A00048	{Contig1:205284:206390:-}	{gi|667738275|gb|KFA77470.1|; hypothetical protein [Stachybotrys chartarum IBT 40288, S40288_11412]}
A00049	{Contig1:209363:213175:-}	{gi|531861648|gb|EQK99633.1|; chromatin-remodeling complex ATPase chain isw-1 [Ophiocordyceps sinensis CO18]}
A00050	{Contig1:215432:217160:+}	{gi|666406611|gb|KEY71883.1|; hypothetical protein [Stachybotrys chartarum]}
A00051	{Contig1:217510:218118:-}	{gi|629722625|ref|XP_007822129.1|; Single-stranded DNA-binding domain protein [Metarhizium robertsii]}
A00052	{Contig1:219936:221447:+}	{gi|629722628|ref|XP_007822130.1|; pheromone a receptor [Metarhizium robertsii]}
A00053	{Contig1:222548:226125:-}	{gi|302916065|ref|XP_003051843.1|; hypothetical protein [Nectria haematococca mpVI 77-13-4, NECHADRAFT_100186]}
A00054	{Contig1:235831:236463:+}	{gi|591453024|gb|EXL85310.1|; hypothetical protein [Fusarium oxysporum f. sp. conglutinans race 2 54008, FOPG_02702]}
A00055	{Contig1:240067:241788:-}	{gi|672798415|gb|KFH48949.1|; Beta-glucosidase 1B-like protein [Acremonium chrysogenum ATCC 11550]}
A00056	{Contig1:246248:247166:+}	{gi|594721142|gb|EXV04029.1|; aldo-keto reductase family protein [Metarhizium robertsii]}
A00057	{Contig1:247291:249251:-}	{gi|475666204|gb|EMT63995.1|; Medium-chain-fatty-acid--CoA ligase [Fusarium oxysporum f. sp. cubense race 4]}
A00058	{Contig1:251047:253360:+}	{gi|629683327|ref|XP_007806959.1|; VPS9 domain protein [Metarhizium acridum CQMa 102]}
A00059	{Contig1:254130:254984:-}	{gi|475666202|gb|EMT63993.1|; Low-affinity potassium transport protein [Fusarium oxysporum f. sp. cubense race 4]}
A00060	{Contig1:255259:257046:-}	{NA}
A00061	{Contig1:260263:262758:-}	{gi|358379026|gb|EHK16707.1|; hypothetical protein [Trichoderma virens Gv29-8, TRIVIDRAFT_41182]}
A00062	{Contig1:263108:263613:+}	{gi|358391750|gb|EHK41154.1|; hypothetical protein [Trichoderma atroviride IMI 206040, TRIATDRAFT_127183]}
A00063	{Contig1:263834:264893:-}	{gi|672384030|gb|KFG86131.1|; proteasome subunit alpha type-7 [Metarhizium anisopliae]}
A00064	{Contig1:272215:274011:-}	{gi|629722672|ref|XP_007822144.1|; D-lactate dehydrogenase 2 [Metarhizium anisopliae ARSEF 23]}
A00065	{Contig1:275123:277220:-}	{gi|629683341|ref|XP_007806966.1|; alpha-actinin, sarcomeric (f-actin cross linking protein) [Metarhizium acridum CQMa 102]}
A00066	{Contig1:279734:281268:+}	{gi|589102473|ref|XP_006963259.1|; predicted protein [Trichoderma reesei QM6a]}
A00067	{Contig1:281402:282600:-}	{gi|302916041|ref|XP_003051831.1|; predicted protein [Nectria haematococca mpVI 77-13-4]}
A00068	{Contig1:286590:287514:-}	{gi|358391740|gb|EHK41144.1|; putative enoyl-CoA hydratase/isomerase [Trichoderma atroviride IMI 206040]}
A00069	{Contig1:290639:293364:+}	{NA}
A00070	{Contig1:293893:295068:+}	{gi|530468008|gb|EQB49474.1|; hypothetical protein [Colletotrichum gloeosporioides Cg-14, CGLO_11190]}
A00071	{Contig1:296046:298324:+}	{gi|667727556|gb|KFA68788.1|; hypothetical protein [Stachybotrys chlorohalonata IBT 40285, S40285_01143]}
A00072	{Contig1:313474:315823:+}	{gi|629683285|ref|XP_007806938.1|; transcription factor Fst12 [Metarhizium acridum]}
A00073	{Contig1:316473:317484:-}	{gi|477511824|gb|ENH64385.1|; hypothetical protein [Fusarium oxysporum f. sp. cubense race 1, FOC1_g10013655]}
A00074	{Contig1:317964:319037:-}	{gi|587697634|gb|EWZ44239.1|; SWR1-complex protein 5 [Fusarium oxysporum]}
A00075	{Contig1:329903:333059:-}	{gi|685851527|ref|XP_009252796.1|; hypothetical protein [Fusarium pseudograminearum CS3096, FPSE_01401]}
A00076	{Contig1:337202:338743:+}	{gi|358387544|gb|EHK25138.1|; hypothetical protein [Trichoderma virens Gv29-8, TRIVIDRAFT_208143]}
A00077	{Contig1:339480:341361:-}	{gi|615475044|ref|XP_007602300.1|; urease [Colletotrichum fioriniae PJ7]}
A00078	{Contig1:341486:342436:-}	{NA}
A00079	{Contig1:343505:345430:-}	{gi|629697077|ref|XP_007813830.1|; transcriptional regulator Ngg1, putative [Metarhizium acridum CQMa 102]}
A00080	{Contig1:346910:349899:+}	{gi|672377789|gb|KFG80054.1|; hypothetical protein [Metarhizium anisopliae, MANI_019618]}
A00081	{Contig1:352957:355075:+}	{gi|584127046|gb|EWG36465.1|; D-lactate dehydrogenase (cytochrome) [Fusarium verticillioides 7600]}
A00082	{Contig1:357619:358611:+}	{gi|667723648|gb|KFA65734.1|; hypothetical protein [Stachybotrys chlorohalonata IBT 40285, S40285_04870]}
A00083	{Contig1:360605:362470:+}	{gi|589109319|ref|XP_006966682.1|; multidrug resistance protein fnx1 [Trichoderma reesei RUT C-30]}
A00084	{Contig1:364160:367788:+}	{gi|672793247|gb|KFH43840.1|; Kinesin-like protein-like protein [Acremonium chrysogenum ATCC 11550]}
A00085	{Contig1:369635:370480:-}	{NA}
A00086	{Contig1:371476:373551:-}	{gi|629696627|ref|XP_007813605.1|; pescadillo [Metarhizium acridum CQMa 102]}
A00087	{Contig1:374807:375373:+}	{gi|629705984|ref|XP_007816955.1|; cell division control protein CDC91 [Metarhizium anisopliae ARSEF 23]}
A00088	{Contig1:375570:376940:-}	{gi|667645723|ref|XP_008594693.1|; metaxin, putative [Beauveria bassiana ARSEF 2860]}
A00089	{Contig1:388563:389300:-}	{gi|629696633|ref|XP_007813608.1|; hypothetical protein [Metarhizium acridum CQMa 102, MAC_07268]}
A00090	{Contig1:390260:392335:+}	{gi|672376122|gb|KFG78424.1|; isoleucine-tRNA ligase [Metarhizium anisopliae]}
A00091	{Contig1:396980:397618:+}	{NA}
A00092	{Contig1:398181:400428:-}	{gi|672376124|gb|KFG78426.1|; phosphoinositide phosphatase [Metarhizium anisopliae]}
A00093	{Contig1:401383:402305:+}	{gi|573982809|ref|XP_006669325.1|; Rab5-like protein ypt5 [Cordyceps militaris CM01]}
A00094	{Contig1:403119:405300:+}	{gi|629705954|ref|XP_007816948.1|; mitochondrial inner membrane protein [Metarhizium robertsii]}
A00095	{Contig1:406355:407678:+}	{gi|572277627|gb|ETS00862.1|; FolC bifunctional protein [Trichoderma reesei RUT C-30]}
A00096	{Contig1:407726:409438:-}	{gi|685850019|ref|XP_009252052.1|; hypothetical protein [Fusarium pseudograminearum CS3096, FPSE_00657]}
A00097	{Contig1:411615:413435:+}	{gi|302927526|ref|XP_003054516.1|; hypothetical protein [Nectria haematococca mpVI 77-13-4, NECHADRAFT_75320]}
A00098	{Contig1:414987:415364:-}	{NA}
A00099	{Contig1:416653:417815:-}	{gi|629696655|ref|XP_007813619.1|; 40S ribosomal protein S11 [Metarhizium acridum CQMa 102]}
A00100	{Contig1:417932:422394:+}	{gi|589109279|ref|XP_006966662.1|; predicted protein [Trichoderma reesei QM6a]}
A00101	{Contig1:431139:431588:-}	{NA}
A00102	{Contig1:433427:436527:+}	{gi|358391058|gb|EHK40463.1|; hypothetical protein [Trichoderma atroviride IMI 206040, TRIATDRAFT_302795]}
A00103	{Contig1:439237:439967:-}	{NA}
A00104	{Contig1:440911:441984:+}	{gi|667736899|gb|KFA76200.1|; hypothetical protein [Stachybotrys chartarum IBT 40288, S40288_07269]}
A00105	{Contig1:444362:446162:-}	{gi|666407552|gb|KEY72697.1|; hypothetical protein [Stachybotrys chartarum IBT 7711, S7711_02486]}
A00106	{Contig1:447799:450312:+}	{gi|589109483|ref|XP_006966764.1|; P-loop containing nucleoside triphosphate hydrolase protein [Trichoderma reesei RUT C-30]}
A00107	{Contig1:450556:455494:-}	{gi|629705885|ref|XP_007816930.1|; ABC bile acid transporter, putative [Metarhizium anisopliae ARSEF 23]}
A00108	{Contig1:464376:465440:+}	{gi|666399307|gb|KEY65147.1|; hypothetical protein [Stachybotrys chartarum IBT 7711, S7711_04237]}
A00109	{Contig1:466035:468399:-}	{gi|584127124|gb|EWG36543.1|; tRNA-dihydrouridine synthase 3 [Fusarium verticillioides 7600]}
A00110	{Contig1:469450:471201:+}	{gi|629694545|ref|XP_007812564.1|; conjugation with cellular fusion-related protein [Metarhizium acridum CQMa 102]}
A00111	{Contig1:471661:472440:-}	{gi|629705875|ref|XP_007816927.1|; mitochondrial hypoxia responsive domain containing protein [Metarhizium anisopliae]}
A00112	{Contig1:479280:481644:+}	{gi|358387733|gb|EHK25327.1|; hypothetical protein [Trichoderma virens Gv29-8, TRIVIDRAFT_208206]}
A00113	{Contig1:483279:485102:-}	{gi|154303301|ref|XP_001552058.1|; hypothetical protein [Botrytis cinerea B05.10, BC1G_09399]}
A00114	{Contig1:486518:488362:+}	{gi|584127140|gb|EWG36559.1|; cell division cycle 20, cofactor-APC complex [Fusarium verticillioides 7600]}
A00115	{Contig1:489660:491486:+}	{gi|629694537|ref|XP_007812560.1|; transcription factor TFIIA complex subunit Toa1, putative [Metarhizium acridum CQMa 102]}
A00116	{Contig1:502918:503905:+}	{gi|584596268|gb|AHJ11175.1|; methyltransferase [Trichoderma viride]}
A00117	{Contig1:505513:506300:-}	{gi|629705857|ref|XP_007816921.1|; mitochondrial ATP synthase g subunit [Metarhizium robertsii]}
A00118	{Contig1:508355:509645:-}	{gi|629705854|ref|XP_007816920.1|; zinc-binding dehydrogenase domain protein [Metarhizium robertsii]}
A00119	{Contig1:520300:521307:-}	{gi|629705844|ref|XP_007816917.1|; integral membrane protein [Metarhizium anisopliae ARSEF 23]}
A00120	{Contig1:527791:529269:+}	{gi|531860226|gb|EQK98881.1|; serine/threonine-protein phosphatase PP-Z [Ophiocordyceps sinensis CO18]}
A00121	{Contig1:530657:531613:+}	{gi|358387718|gb|EHK25312.1|; hypothetical protein TRIVIDRAFT_118880, partial [Trichoderma virens Gv29-8]}
A00122	{Contig1:531799:532626:-}	{gi|572277390|gb|ETS00648.1|; ribosome recycling factor [Trichoderma reesei RUT C-30]}
A00123	{Contig1:535200:536925:-}	{gi|629694515|ref|XP_007812549.1|; succinate semialdehyde dehydrogenase [Metarhizium acridum CQMa 102]}
A00124	{Contig1:538061:538997:-}	{gi|629705826|ref|XP_007816912.1|; hypothetical protein [Metarhizium anisopliae|Metarhizium robertsii,]}
A00125	{Contig1:545658:548849:+}	{gi|517311399|emb|CCT62750.1|; related to sensory transduction histidine kinase [Fusarium fujikuroi IMI 58289]}
A00126	{Contig1:550429:552204:-}	{gi|589109707|ref|XP_006966876.1|; hypothetical protein [Trichoderma reesei RUT C-30, M419DRAFT_141910]}
A00127	{Contig1:567664:568946:+}	{gi|302927433|ref|XP_003054497.1|; hypothetical protein [Nectria haematococca mpVI 77-13-4, NECHADRAFT_75282]}
A00128	{Contig1:571586:571919:-}	{NA}
A00129	{Contig1:572515:573486:-}	{gi|666399281|gb|KEY65121.1|; hypothetical protein [Stachybotrys chartarum]}
A00130	{Contig1:577959:579911:+}	{gi|667643601|ref|XP_008593632.1|; mitochondrial-processing peptidase subunit beta [Beauveria bassiana ARSEF 2860]}
A00131	{Contig1:580471:581265:-}	{gi|302923987|ref|XP_003053790.1|; hypothetical protein [Nectria haematococca mpVI 77-13-4, NECHADRAFT_75277]}
A00132	{Contig1:582156:584099:+}	{gi|358387700|gb|EHK25294.1|; hypothetical protein [Trichoderma virens Gv29-8, TRIVIDRAFT_32969]}
A00133	{Contig1:585441:587869:-}	{gi|531867171|gb|EQL03940.1|; SMP2 protein [Ophiocordyceps sinensis CO18]}
A00134	{Contig1:590379:592000:+}	{gi|584127309|gb|EWG36728.1|; hypothetical protein [Fusarium verticillioides 7600, FVEG_14704]}
A00135	{Contig1:593310:594002:+}	{NA}
A00136	{Contig1:594881:597468:+}	{gi|667643615|ref|XP_008593639.1|; subunit of VP52-54 complex [Beauveria bassiana ARSEF 2860]}
A00137	{Contig1:598600:599949:+}	{gi|597577599|ref|XP_007291856.1|; thioredoxin reductase [Marssonina brunnea f. sp. 'multigermtubi' MB_m1]}
A00138	{Contig1:600320:601909:-}	{gi|672375673|gb|KFG77992.1|; UDP-N-acetylglucosamine pyrophosphorylase [Metarhizium anisopliae]}
A00139	{Contig1:604100:604996:+}	{gi|667723390|gb|KFA65509.1|; hypothetical protein [Stachybotrys chlorohalonata IBT 40285, S40285_03230]}
A00140	{Contig1:605294:606679:-}	{gi|629694553|ref|XP_007812568.1|; actin [Metarhizium acridum CQMa 102]}
A00141	{Contig1:607453:609352:+}	{gi|629694555|ref|XP_007812569.1|; putative lysyl-tRNA synthetase (lysine--tRNA ligase) [Metarhizium acridum CQMa 102]}
A00142	{Contig1:609905:611466:-}	{gi|302923962|ref|XP_003053785.1|; hypothetical protein [Nectria haematococca mpVI 77-13-4, NECHADRAFT_75266]}
A00143	{Contig1:614152:616251:-}	{gi|358387706|gb|EHK25300.1|; hypothetical protein [Trichoderma virens Gv29-8, TRIVIDRAFT_54793]}
A00144	{Contig1:616899:621106:-}	{gi|632911406|gb|KDB11310.1|; golgi complex component [Villosiclava virens]}
A00145	{Contig1:626554:627045:+}	{gi|672789961|gb|KFH40671.1|; hypothetical protein [Acremonium chrysogenum ATCC 11550, ACRE_086250]}
A00146	{Contig1:627662:628802:-}	{gi|667643567|ref|XP_008593615.1|; RING-8 protein [Beauveria bassiana ARSEF 2860]}
A00147	{Contig1:634073:634629:+}	{gi|667643571|ref|XP_008593617.1|; putative U-snRNP-associated cyclophilin [Beauveria bassiana ARSEF 2860]}
A00148	{Contig1:634822:635095:+}	{gi|380485582|emb|CCF39269.1|; peptidyl-prolyl cis-trans isomerase H [Colletotrichum higginsianum]}
A00149	{Contig1:636022:637200:-}	{gi|358387691|gb|EHK25285.1|; hypothetical protein [Trichoderma virens Gv29-8, TRIVIDRAFT_32882]}
A00150	{Contig1:637235:637489:-}	{NA}
A00151	{Contig1:641148:644273:-}	{gi|531864448|gb|EQL01509.1|; transcription factor AbaA [Ophiocordyceps sinensis CO18]}
A00152	{Contig1:645638:648632:-}	{gi|572277690|gb|ETS00925.1|; pre-rRNA processing protein [Trichoderma reesei RUT C-30]}
A00153	{Contig1:650127:650822:+}	{gi|399163961|emb|CCE35120.1|; uncharacterized protein CPUR_02050 [Claviceps purpurea 20.1]}
A00154	{Contig1:651471:652163:-}	{gi|531854721|gb|EQK97582.1|; Nuc-1 negative regulatory protein preg [Ophiocordyceps sinensis CO18]}
A00155	{Contig1:655171:658340:+}	{gi|632915010|gb|KDB14626.1|; armadillo repeat protein [Villosiclava virens]}
A00156	{Contig1:667890:669550:+}	{gi|302908591|ref|XP_003049903.1|; hypothetical protein [Nectria haematococca mpVI 77-13-4, NECHADRAFT_98593]}
A00157	{Contig1:671090:672184:+}	{gi|672380704|gb|KFG82901.1|; hypothetical protein [Metarhizium anisopliae, MANI_008147]}
A00158	{Contig1:673326:677728:-}	{gi|672380706|gb|KFG82903.1|; ankyrin repeat protein [Metarhizium anisopliae]}
A00159	{Contig1:681144:683086:-}	{gi|399168879|emb|CCE30413.1|; related to Na+/H+-exchanging protein [Claviceps purpurea 20.1]}
A00160	{Contig1:683888:684972:-}	{gi|531855174|gb|EQK97620.1|; RNase H domain protein [Ophiocordyceps sinensis CO18]}
A00161	{Contig1:686251:687627:-}	{gi|667521095|gb|KFA50358.1|; hypothetical protein [Stachybotrys chartarum]}
A00162	{Contig1:693660:695354:+}	{gi|672380710|gb|KFG82907.1|; 6-phosphofructo-2-kinase [Metarhizium anisopliae]}
A00163	{Contig1:695926:697263:-}	{gi|667727397|gb|KFA68672.1|; hypothetical protein [Stachybotrys chlorohalonata IBT 40285, S40285_02608]}
A00164	{Contig1:697698:698897:+}	{gi|594722507|gb|EXV05393.1|; RNA polymerase Rpb3/RpoA family protein [Metarhizium robertsii]}
A00165	{Contig1:699435:700935:-}	{gi|629682187|ref|XP_007806389.1|; putative dicarboxylate carrier protein [Metarhizium acridum CQMa 102]}
A00166	{Contig1:701701:702840:+}	{gi|629709451|ref|XP_007817989.1|; phenylalanyl-tRNA synthetase [Metarhizium anisopliae ARSEF 23]}
A00167	{Contig1:707587:708345:+}	{gi|399168873|emb|CCE30407.1|; related to inhibitor of calcineurin [Claviceps purpurea 20.1]}
A00168	{Contig1:709271:709992:+}	{gi|589108233|ref|XP_006966139.1|; predicted protein [Trichoderma reesei QM6a]}
A00169	{Contig1:710993:712135:+}	{gi|358378277|gb|EHK15959.1|; hypothetical protein [Trichoderma virens Gv29-8, TRIVIDRAFT_39619]}
A00170	{Contig1:714804:716287:+}	{gi|667719999|gb|KFA62327.1|; hypothetical protein [Stachybotrys chlorohalonata IBT 40285, S40285_06363]}
A00171	{Contig1:718847:720392:+}	{gi|589108229|ref|XP_006966137.1|; predicted protein [Trichoderma reesei QM6a]}
A00172	{Contig1:721195:721858:-}	{NA}
A00173	{Contig1:723096:723593:+}	{NA}
A00174	{Contig1:727883:728364:+}	{gi|531863314|gb|EQL00637.1|; hypothetical protein [Ophiocordyceps sinensis CO18, OCS_03654]}
A00175	{Contig1:731409:733647:+}	{gi|531863316|gb|EQL00639.1|; pyridoxamine phosphate oxidase family protein [Ophiocordyceps sinensis CO18]}
A00176	{Contig1:734095:735790:-}	{gi|629709394|ref|XP_007817971.1|; nonsense-mediated mRNA decay protein Upf3, putative [Metarhizium anisopliae ARSEF 23]}
A00177	{Contig1:736903:739873:+}	{gi|302908521|ref|XP_003049888.1|; predicted protein [Nectria haematococca mpVI 77-13-4]}
A00178	{Contig1:739947:740628:-}	{gi|589107965|ref|XP_006966005.1|; putative secretory pathway protein [Trichoderma reesei RUT C-30]}
A00179	{Contig1:741644:742249:+}	{gi|302908512|ref|XP_003049886.1|; hypothetical protein [Nectria haematococca mpVI 77-13-4, NECHADRAFT_57041]}
A00180	{Contig1:742689:743784:-}	{gi|587703056|gb|EWZ49661.1|; 3-oxoacyl-[acyl-carrier protein] reductase [Fusarium oxysporum]}
A00181	{Contig1:748465:749825:-}	{gi|302907535|ref|XP_003049667.1|; hypothetical protein [Nectria haematococca mpVI 77-13-4, NECHADRAFT_65266]}
A00182	{Contig1:750918:752901:-}	{gi|589107961|ref|XP_006966003.1|; predicted protein [Trichoderma reesei QM6a]}
A00183	{Contig1:781109:784804:-}	{gi|697086874|ref|XP_009656349.1|; glycerophosphodiester phosphodiesterase GDE1 [Verticillium dahliae VdLs.17]}
A00184	{Contig1:791578:792863:-}	{gi|629709352|ref|XP_007817958.1|; hypothetical protein [Metarhizium anisopliae|Metarhizium robertsii,]}
A00185	{Contig1:793533:794244:+}	{gi|672385009|gb|KFG87100.1|; hypothetical protein [Metarhizium anisopliae, MANI_007935]}
A00186	{Contig1:795197:797170:+}	{gi|629714471|ref|XP_007819591.1|; cyclopropane-fatty-acyl-phospholipid synthase [Metarhizium anisopliae ARSEF 23]}
A00187	{Contig1:798914:799291:+}	{gi|587723898|gb|EWZ95235.1|; mesaconyl-C4 CoA hydratase [Fusarium oxysporum f. sp. lycopersici MN25]}
A00188	{Contig1:799540:802722:-}	{gi|629701359|ref|XP_007815971.1|; phosphoethanolamine transferase class O [Metarhizium acridum CQMa 102]}
A00189	{Contig1:804925:806166:-}	{gi|629701357|ref|XP_007815970.1|; hypothetical protein [Metarhizium acridum CQMa 102, MAC_09630]}
A00190	{Contig1:807217:808666:-}	{gi|671160952|ref|XP_008718760.1|; hypothetical protein [Cyphellophora europaea CBS 101466, HMPREF1541_06202]}
A00191	{Contig1:814171:815871:+}	{gi|573989071|ref|XP_006672456.1|; trehalose transport-related protein [Cordyceps militaris CM01]}
A00192	{Contig1:816264:818338:-}	{gi|302903730|ref|XP_003048921.1|; hypothetical protein [Nectria haematococca mpVI 77-13-4, NECHADRAFT_46703]}
A00193	{Contig1:819883:821422:+}	{gi|302902863|ref|XP_003048736.1|; predicted protein [Nectria haematococca mpVI 77-13-4]}
A00194	{Contig1:823507:824994:+}	{gi|302902868|ref|XP_003048737.1|; hypothetical protein [Nectria haematococca mpVI 77-13-4, NECHADRAFT_47038]}
A00195	{Contig1:827929:828928:+}	{gi|672379953|gb|KFG82162.1|; INSIG domain-containing protein [Metarhizium anisopliae]}
A00196	{Contig1:834928:836262:-}	{NA}
A00197	{Contig1:837206:838033:-}	{gi|672379952|gb|KFG82161.1|; dephospho-CoA kinase [Metarhizium anisopliae]}
A00198	{Contig1:838745:840571:+}	{gi|358387455|gb|EHK25050.1|; glycoside hydrolase family 47 protein [Trichoderma virens Gv29-8]}
A00199	{Contig1:842231:843040:-}	{gi|589110967|ref|XP_006967506.1|; predicted protein [Trichoderma reesei QM6a]}
A00200	{Contig1:844833:845874:-}	{gi|589110969|ref|XP_006967507.1|; mitochondrial import inner membrane translocase subunit tim23 [Trichoderma reesei RUT C-30]}
A00201	{Contig1:849959:851256:+}	{gi|587664634|gb|EWY86975.1|; hypothetical protein [Fusarium oxysporum FOSC 3-a, FOYG_11284]}
A00202	{Contig1:851368:853044:-}	{gi|672791148|gb|KFH41795.1|; TEL2-interacting protein-like protein [Acremonium chrysogenum ATCC 11550]}
A00203	{Contig1:855275:856317:+}	{gi|302902892|ref|XP_003048743.1|; hypothetical protein [Nectria haematococca mpVI 77-13-4, NECHADRAFT_83743]}
A00204	{Contig1:857388:862517:+}	{gi|629714546|ref|XP_007819614.1|; multidrug resistance-associated protein 1 [Metarhizium anisopliae ARSEF 23]}
A00205	{Contig1:878479:878985:+}	{gi|591485256|gb|EXM15161.1|; hypothetical protein [Fusarium oxysporum f. sp. vasinfectum 25433, FOTG_16497]}
A00206	{Contig1:879672:880090:-}	{gi|531860713|gb|EQK99112.1|; Helix-loop-helix protein that binds the motif CACRTG [Ophiocordyceps sinensis CO18]}
A00207	{Contig1:884033:885441:+}	{gi|629714536|ref|XP_007819611.1|; negative regulation of gluconeogenesis [Metarhizium anisopliae ARSEF 23]}
A00208	{Contig1:886358:887946:-}	{gi|531861419|gb|EQK99484.1|; CCR4-NOT transcription complex subunit 7 [Ophiocordyceps sinensis CO18]}
A00209	{Contig1:890376:891134:-}	{gi|672794374|gb|KFH44947.1|; hypothetical protein [Acremonium chrysogenum ATCC 11550, ACRE_042460]}
A00210	{Contig1:894655:895375:+}	{NA}
A00211	{Contig1:896275:897648:-}	{gi|629692125|ref|XP_007811354.1|; hypothetical protein [Metarhizium acridum CQMa 102, MAC_05014]}
A00212	{Contig1:900532:902214:+}	{gi|302902916|ref|XP_003048748.1|; hypothetical protein [Nectria haematococca mpVI 77-13-4, NECHADRAFT_46968]}
A00213	{Contig1:905685:906160:-}	{NA}
A00214	{Contig1:906209:907648:-}	{NA}
A00215	{Contig1:910639:911658:+}	{gi|302902920|ref|XP_003048749.1|; hypothetical protein [Nectria haematococca mpVI 77-13-4, NECHADRAFT_71056]}
A00216	{Contig1:912422:915369:-}	{gi|596674356|ref|XP_007277609.1|; set and ww domain protein [Colletotrichum gloeosporioides Nara gc5]}
A00217	{Contig1:920102:921747:-}	{gi|629692111|ref|XP_007811347.1|; 4-aminobutyrate aminotransferase [Metarhizium acridum CQMa 102]}
A00218	{Contig1:923546:926339:-}	{gi|667657007|ref|XP_008600335.1|; voltage gated chloride channel [Beauveria bassiana ARSEF 2860]}
A00219	{Contig1:927954:929768:+}	{gi|672379940|gb|KFG82149.1|; Sas10/Utp3 family protein [Metarhizium anisopliae]}
A00220	{Contig1:930234:932751:+}	{gi|590035562|gb|EXK37420.1|; hypothetical protein [Fusarium oxysporum f. sp. melonis 26406, FOMG_08165]}
A00221	{Contig1:932910:936077:-}	{gi|342872307|gb|EGU74688.1|; hypothetical protein [Fusarium oxysporum Fo5176, FOXB_14788]}
A00222	{Contig1:940395:941399:-}	{gi|672379935|gb|KFG82144.1|; zeta toxin family protein [Metarhizium anisopliae]}
A00223	{Contig1:944424:947546:-}	{gi|477521112|gb|ENH73231.1|; Serine/threonine-protein kinase ATG1 [Fusarium oxysporum f. sp. cubense race 1]}
A00224	{Contig1:952702:954265:-}	{gi|589111943|ref|XP_006967994.1|; ornithine aminotransferase [Trichoderma reesei]}
A00225	{Contig1:957066:958893:+}	{gi|629714776|ref|XP_007819688.1|; mannosyltransferase, putative [Metarhizium anisopliae ARSEF 23]}
A00226	{Contig1:959465:960154:-}	{NA}
A00227	{Contig1:966700:967123:+}	{gi|672791410|gb|KFH42049.1|; Mitochondrial import inner membrane translocase subunit-like protein [Acremonium chrysogenum ATCC 11550]}
A00228	{Contig1:967662:973319:-}	{gi|629714767|ref|XP_007819685.1|; Pom34-binding nucleoporin component [Metarhizium robertsii]}
A00229	{Contig1:974177:976517:+}	{gi|629714764|ref|XP_007819684.1|; trifunctional tryptophan biosynthesis enzyme [Metarhizium anisopliae ARSEF 23]}
A00230	{Contig1:976846:978179:+}	{gi|358381120|gb|EHK18796.1|; hypothetical protein TRIVIDRAFT_4468, partial [Trichoderma virens Gv29-8]}
A00231	{Contig1:978405:979579:-}	{gi|667517912|gb|KFA47336.1|; hypothetical protein [Stachybotrys chartarum IBT 40293, S40293_06062]}
A00232	{Contig1:985508:986111:+}	{gi|672791392|gb|KFH42031.1|; Pre-mRNA-splicing factor-like protein [Acremonium chrysogenum ATCC 11550]}
A00233	{Contig1:987304:988579:-}	{gi|389642165|ref|XP_003718715.1|; Guanine nucleotide-binding protein subunit alpha [Magnaporthe oryzae 70-15] [Magnaporthe oryzae]}
A00234	{Contig1:993785:994706:+}	{gi|573989029|ref|XP_006672435.1|; Smr domain protein [Cordyceps militaris CM01]}
A00235	{Contig1:995093:995893:-}	{gi|302903865|ref|XP_003048950.1|; hypothetical protein [Nectria haematococca mpVI 77-13-4, NECHADRAFT_83775]}
A00236	{Contig1:997649:998758:+}	{gi|594720528|gb|EXV03416.1|; chromatin associated protein KTI12 [Metarhizium robertsii]}
A00237	{Contig1:1000450:1003242:+}	{gi|399172555|emb|CCE26702.1|; probable transitional endoplasmic reticulum ATPase [Claviceps purpurea 20.1]}
A00238	{Contig1:1004201:1004803:-}	{gi|629687197|ref|XP_007808894.1|; hypothetical protein [Metarhizium acridum CQMa 102, MAC_02554]}
A00239	{Contig1:1015924:1019070:+}	{gi|672790586|gb|KFH41257.1|; Heavy metal tolerance protein-like protein [Acremonium chrysogenum ATCC 11550]}
A00240	{Contig1:1021039:1022485:-}	{gi|667646745|ref|XP_008595204.1|; sphingosine N-acyltransferase lac1 [Beauveria bassiana ARSEF 2860]}
A00241	{Contig1:1024600:1026185:-}	{gi|584137160|gb|EWG46506.1|; hypothetical protein [Fusarium verticillioides 7600, FVEG_06972]}
A00242	{Contig1:1028706:1030937:-}	{gi|629687189|ref|XP_007808890.1|; YjeF-N domain protein [Metarhizium acridum CQMa 102]}
A00243	{Contig1:1032164:1034620:-}	{gi|629687187|ref|XP_007808889.1|; mitochondrial DNA helicase (Pif1), putative [Metarhizium acridum CQMa 102]}
A00244	{Contig1:1036157:1038088:-}	{gi|629687183|ref|XP_007808887.1|; ubiquitin ligase subunit CulD [Metarhizium acridum CQMa 102]}
A00245	{Contig1:1039619:1042207:-}	{NA}
A00246	{Contig1:1049527:1050706:+}	{NA}
A00247	{Contig1:1053181:1054739:+}	{NA}
A00248	{Contig1:1055491:1055992:-}	{NA}
A00249	{Contig1:1058521:1062009:+}	{gi|672792604|gb|KFH43211.1|; DNA polymerase gamma-like protein [Acremonium chrysogenum ATCC 11550]}
A00250	{Contig1:1062946:1064888:+}	{gi|302902996|ref|XP_003048765.1|; predicted protein [Nectria haematococca mpVI 77-13-4]}
A00251	{Contig1:1066825:1067875:-}	{gi|667725736|gb|KFA67452.1|; hypothetical protein [Stachybotrys chlorohalonata IBT 40285, S40285_00175]}
A00252	{Contig1:1072756:1075377:+}	{gi|302903006|ref|XP_003048767.1|; hypothetical protein [Nectria haematococca mpVI 77-13-4, NECHADRAFT_95544]}
A00253	{Contig1:1075953:1077782:-}	{gi|640928915|gb|KDN72290.1|; putative sodium/hydrogen exchanger 3 [Colletotrichum sublineola]}
A00254	{Contig1:1079561:1080287:+}	{gi|666401437|gb|KEY67193.1|; hypothetical protein [Stachybotrys chartarum]}
A00255	{Contig1:1080576:1081202:-}	{gi|672792630|gb|KFH43237.1|; Exosome complex component-like protein [Acremonium chrysogenum ATCC 11550]}
A00256	{Contig1:1081769:1082718:+}	{gi|685855711|ref|XP_009254888.1|; hypothetical protein [Fusarium pseudograminearum CS3096, FPSE_03494]}
A00257	{Contig1:1082832:1084720:-}	{gi|667517304|gb|KFA46755.1|; hypothetical protein [Stachybotrys chartarum]}
A00258	{Contig1:1086026:1087243:-}	{gi|594720498|gb|EXV03386.1|; Co/Zn/Cd cation transporter [Metarhizium robertsii]}
A00259	{Contig1:1088856:1090055:+}	{gi|672792635|gb|KFH43242.1|; NAD-dependent protein deacetylase-like protein [Acremonium chrysogenum ATCC 11550]}
A00260	{Contig1:1090097:1090758:-}	{gi|685855719|ref|XP_009254892.1|; hypothetical protein [Fusarium pseudograminearum CS3096, FPSE_03498]}
A00261	{Contig1:1095938:1097527:+}	{gi|558861390|gb|ESU11473.1|; hypothetical protein [Fusarium graminearum PH-1, FGSG_05504]}
A00262	{Contig1:1110960:1113633:+}	{NA}
A00263	{Contig1:1114906:1117070:-}	{gi|302903944|ref|XP_003048968.1|; hypothetical protein [Nectria haematococca mpVI 77-13-4, NECHADRAFT_105055]}
A00264	{Contig1:1117741:1118641:+}	{gi|672379881|gb|KFG82090.1|; Rab5-like protein ypt51 [Metarhizium anisopliae]}
A00265	{Contig1:1119411:1120999:+}	{gi|596546175|gb|EYB26175.1|; hypothetical protein [Fusarium graminearum, FG05_05500]}
A00266	{Contig1:1123151:1125284:-}	{gi|672792624|gb|KFH43231.1|; Phosphatidylinositol 4-kinase-like protein [Acremonium chrysogenum ATCC 11550]}
A00267	{Contig1:1127537:1127953:-}	{gi|667725771|gb|KFA67487.1|; hypothetical protein [Stachybotrys chlorohalonata IBT 40285, S40285_00192]}
A00268	{Contig1:1133048:1133851:+}	{gi|589111009|ref|XP_006967527.1|; hypothetical protein [Trichoderma reesei RUT C-30, M419DRAFT_25748]}
A00269	{Contig1:1133936:1134421:-}	{gi|629714606|ref|XP_007819633.1|; DUF788 domain-containing protein [Metarhizium anisopliae ARSEF 23]}
A00270	{Contig1:1135587:1138142:+}	{gi|594720483|gb|EXV03371.1|; anaphase-promoting complex subunit 3 domain protein [Metarhizium robertsii]}
A00271	{Contig1:1140115:1140617:+}	{gi|672792607|gb|KFH43214.1|; Histone H4-like protein [Acremonium chrysogenum ATCC 11550]}
A00272	{Contig1:1141024:1141683:-}	{gi|589110685|ref|XP_006967365.1|; cis-Golgi transport protein particle complex 20 kDa subunit [Trichoderma reesei QM6a]}
A00273	{Contig1:1143791:1144121:+}	{gi|302903070|ref|XP_003048778.1|; mitochondrial 54S ribosomal protein YmL31 [Nectria haematococca mpVI 77-13-4]}
A00274	{Contig1:1144732:1145376:-}	{gi|302903969|ref|XP_003048974.1|; predicted protein [Nectria haematococca mpVI 77-13-4]}
A00275	{Contig1:1147419:1148516:+}	{gi|667721297|gb|KFA63558.1|; hypothetical protein [Stachybotrys chlorohalonata IBT 40285, S40285_00352]}
A00276	{Contig1:1149027:1149708:+}	{gi|615460325|ref|XP_007597695.1|; hypothetical protein [Colletotrichum fioriniae PJ7, CFIO01_03349]}
A00277	{Contig1:1150233:1152017:-}	{gi|667721184|gb|KFA63445.1|; hypothetical protein [Stachybotrys chlorohalonata IBT 40285, S40285_00350]}
A00278	{Contig1:1152537:1155731:+}	{gi|477526449|gb|ENH78316.1|; voltage-gated chloride channel [Colletotrichum orbiculare MAFF 240422]}
A00279	{Contig1:1156025:1158906:-}	{gi|590035761|gb|EXK37619.1|; DNA ligase 1 [Fusarium oxysporum f. sp. melonis 26406]}
A00280	{Contig1:1159955:1161412:-}	{gi|672790035|gb|KFH40739.1|; Pyruvate dehydrogenase E1 component subunit alpha-like protein [Acremonium chrysogenum ATCC 11550]}
A00281	{Contig1:1162539:1164679:-}	{gi|587741207|gb|EXA38923.1|; F-box and WD-40 domain-containing protein CDC4 [Fusarium oxysporum]}
A00282	{Contig1:1168974:1170092:-}	{gi|358396293|gb|EHK45674.1|; ZIP metal ion transporter [Trichoderma atroviride IMI 206040]}
A00283	{Contig1:1171117:1171737:+}	{gi|629714967|ref|XP_007819746.1|; hypothetical protein [Metarhizium anisopliae|Metarhizium robertsii,]}
A00284	{Contig1:1172267:1172852:-}	{gi|530462630|gb|EQB45486.1|; hypothetical protein [Colletotrichum gloeosporioides Cg-14, CGLO_15642]}
A00285	{Contig1:1175851:1178568:-}	{gi|629692209|ref|XP_007811396.1|; stress activated MAP kinase interacting protein Sin1 [Metarhizium acridum CQMa 102]}
A00286	{Contig1:1179057:1179881:+}	{gi|302904033|ref|XP_003048988.1|; hypothetical protein [Nectria haematococca mpVI 77-13-4, NECHADRAFT_83845]}
A00287	{Contig1:1180373:1181937:-}	{gi|672791109|gb|KFH41757.1|; hypothetical protein [Acremonium chrysogenum ATCC 11550, ACRE_075180]}
A00288	{Contig1:1191728:1192712:-}	{NA}
A00289	{Contig1:1197518:1199557:-}	{gi|629714945|ref|XP_007819739.1|; nucleolar complex-associated and CBF/Mak21 family protein [Metarhizium robertsii]}
A00290	{Contig1:1199761:1201116:+}	{gi|361125026|gb|EHK97088.1|; putative Ribosome production factor 1 [Glarea lozoyensis 74030]}
A00291	{Contig1:1205752:1207111:+}	{gi|666403746|gb|KEY69401.1|; hypothetical protein [Stachybotrys chartarum]}
A00292	{Contig1:1207983:1211037:+}	{NA}
A00293	{Contig1:1214027:1215184:+}	{gi|666401398|gb|KEY67154.1|; hypothetical protein [Stachybotrys chartarum]}
A00294	{Contig1:1225891:1226181:-}	{NA}
A00295	{Contig1:1242488:1244126:+}	{gi|672791144|gb|KFH41791.1|; hypothetical protein [Acremonium chrysogenum ATCC 11550, ACRE_074720]}
A00296	{Contig1:1246129:1247118:+}	{gi|672378581|gb|KFG80815.1|; putative C6 transcription factor (Leu3) [Metarhizium anisopliae]}
A00297	{Contig1:1247355:1250129:-}	{gi|667725671|gb|KFA67387.1|; hypothetical protein [Stachybotrys chlorohalonata IBT 40285, S40285_00210]}
A00298	{Contig1:1250860:1251666:+}	{gi|358379392|gb|EHK17072.1|; hypothetical protein [Trichoderma virens Gv29-8, TRIVIDRAFT_42052]}
A00299	{Contig1:1251963:1253507:-}	{gi|358379393|gb|EHK17073.1|; hypothetical protein [Trichoderma virens Gv29-8, TRIVIDRAFT_42564]}
A00300	{Contig1:1255122:1256265:-}	{gi|629692157|ref|XP_007811370.1|; hypothetical protein [Metarhizium acridum CQMa 102, MAC_05030]}
A00301	{Contig1:1260138:1262982:+}	{gi|667725776|gb|KFA67492.1|; hypothetical protein [Stachybotrys chlorohalonata IBT 40285, S40285_00206]}
A00302	{Contig1:1263926:1269806:+}	{gi|629692147|ref|XP_007811365.1|; calcineurin-like phosphoesterase, putative [Metarhizium acridum CQMa 102]}
A00303	{Contig1:1275549:1277936:-}	{gi|594720478|gb|EXV03366.1|; hypothetical protein [Metarhizium robertsii, X797_003166]}
A00304	{Contig1:1281314:1282426:+}	{gi|320590784|gb|EFX03227.1|; Rho-like GTPase cdc42 [Grosmannia clavigera kw1407]}
A00305	{Contig1:1283812:1285181:+}	{gi|302903179|ref|XP_003048802.1|; predicted protein [Nectria haematococca mpVI 77-13-4]}
A00306	{Contig1:1286514:1287331:+}	{gi|682324620|gb|KFY26382.1|; hypothetical protein V491_01334, partial [Pseudogymnoascus pannorum VKM F-3775]}
A00307	{Contig1:1292263:1294461:+}	{gi|531860537|gb|EQK99023.1|; negative regulator of differentiation 1 [Ophiocordyceps sinensis CO18]}
A00308	{Contig1:1295447:1297003:-}	{gi|667735971|gb|KFA75307.1|; hypothetical protein [Stachybotrys chartarum IBT 40288, S40288_00128]}
A00309	{Contig1:1300119:1301852:+}	{gi|302903188|ref|XP_003048804.1|; predicted protein [Nectria haematococca mpVI 77-13-4]}
A00310	{Contig1:1316155:1317414:-}	{gi|531862741|gb|EQL00222.1|; Gtr1/RagA G domain containing protein [Ophiocordyceps sinensis CO18]}
A00311	{Contig1:1319522:1324666:-}	{gi|517320806|emb|CCT71369.1|; related to cyclosome/APC subunit Cut20/Apc4 [Fusarium fujikuroi IMI 58289]}
A00312	{Contig1:1325582:1327902:+}	{NA}
A00313	{Contig1:1332024:1333634:+}	{gi|399166882|emb|CCE32239.1|; uncharacterized protein CPUR_06099 [Claviceps purpurea 20.1]}
A00314	{Contig1:1334604:1335615:-}	{gi|531863210|gb|EQL00562.1|; 40s ribosomal protein [Ophiocordyceps sinensis CO18]}
A00315	{Contig1:1336951:1339129:+}	{gi|302903223|ref|XP_003048811.1|; predicted protein [Nectria haematococca mpVI 77-13-4]}
A00316	{Contig1:1342767:1345091:+}	{gi|666403782|gb|KEY69437.1|; hypothetical protein [Stachybotrys chartarum]}
A00317	{Contig1:1345590:1346439:-}	{gi|302904082|ref|XP_003048999.1|; hypothetical protein [Nectria haematococca mpVI 77-13-4, NECHADRAFT_46521]}
A00318	{Contig1:1347141:1348123:-}	{gi|399166888|emb|CCE32245.1|; probable TIF6-translation initiation factor 6 (eIF6) [Claviceps purpurea 20.1]}
A00319	{Contig1:1350482:1352204:-}	{gi|358383600|gb|EHK21264.1|; hypothetical protein [Trichoderma virens Gv29-8, TRIVIDRAFT_213209]}
A00320	{Contig1:1356352:1358719:-}	{NA}
A00321	{Contig1:1360529:1362415:+}	{gi|667659197|ref|XP_008601430.1|; Cytochrome P450 CYP537A4 [Beauveria bassiana ARSEF 2860]}
A00322	{Contig1:1365380:1366753:+}	{gi|667721215|gb|KFA63476.1|; hypothetical protein [Stachybotrys chlorohalonata IBT 40285, S40285_00374]}
A00323	{Contig1:1367403:1370059:-}	{gi|629715059|ref|XP_007819775.1|; THO complex subunit 1 transcription elongation factor [Metarhizium robertsii]}
A00324	{Contig1:1371035:1375641:+}	{gi|629715062|ref|XP_007819776.1|; intron-binding protein aquarius [Metarhizium anisopliae ARSEF 23]}
A00325	{Contig1:1380567:1385373:+}	{gi|587741269|gb|EXA38985.1|; translation initiation factor 4G [Fusarium oxysporum f. sp. pisi HDV247]}
A00326	{Contig1:1386709:1391803:-}	{gi|629698767|ref|XP_007814675.1|; DNA polymerase alpha catalytic subunit, putative [Metarhizium acridum CQMa 102]}
A00327	{Contig1:1394717:1396503:-}	{gi|629698765|ref|XP_007814674.1|; pentatricopeptide repeat protein [Metarhizium acridum CQMa 102]}
A00328	{Contig1:1397642:1398825:+}	{gi|629715074|ref|XP_007819780.1|; RNA recognition motif (RRM) superfamily protein [Metarhizium robertsii]}
A00329	{Contig1:1400915:1402797:-}	{gi|697089479|ref|XP_009657648.1|; dual specificity protein kinase YAK1 [Verticillium dahliae VdLs.17]}
A00330	{Contig1:1406317:1407377:-}	{gi|302904116|ref|XP_003049006.1|; predicted protein [Nectria haematococca mpVI 77-13-4]}
A00331	{Contig1:1408587:1409051:+}	{gi|358378896|gb|EHK16577.1|; hypothetical protein [Trichoderma virens Gv29-8, TRIVIDRAFT_40369]}
A00332	{Contig1:1409921:1412206:-}	{gi|531863397|gb|EQL00694.1|; transketolase [Ophiocordyceps sinensis CO18]}
A00333	{Contig1:1413832:1415085:+}	{gi|666398413|gb|KEY64283.1|; hypothetical protein [Stachybotrys chartarum IBT 7711, S7711_06329]}
A00334	{Contig1:1416011:1417273:-}	{gi|629698753|ref|XP_007814668.1|; cellulase family protein [Metarhizium acridum CQMa 102]}
A00335	{Contig1:1418733:1419308:-}	{NA}
A00336	{Contig1:1423463:1424651:+}	{gi|594720654|gb|EXV03542.1|; DUF2392 domain protein [Metarhizium robertsii]}
A00337	{Contig1:1424931:1426073:-}	{gi|594720655|gb|EXV03543.1|; mitochondrial carrier protein [Metarhizium robertsii]}
A00338	{Contig1:1431576:1433211:-}	{gi|358383628|gb|EHK21292.1|; hypothetical protein TRIVIDRAFT_170886, partial [Trichoderma virens Gv29-8]}
A00339	{Contig1:1435042:1435994:+}	{gi|531859793|gb|EQK98717.1|; PH domain-containing protein [Ophiocordyceps sinensis CO18]}
A00340	{Contig1:1437188:1438652:+}	{gi|342870144|gb|EGU73441.1|; Ribonucleoside-diphosphate reductase small chain [Fusarium oxysporum f. sp. cubense race 1]}
A00341	{Contig1:1439129:1439706:-}	{gi|594720657|gb|EXV03545.1|; signal recognition particle 9 kDa protein (SRP9) [Metarhizium robertsii]}
A00342	{Contig1:1440377:1441696:-}	{gi|589099597|ref|XP_006961821.1|; WD domain-containing protein [Trichoderma reesei RUT C-30]}
A00343	{Contig1:1443516:1444499:+}	{gi|358401725|gb|EHK51023.1|; hypothetical protein [Trichoderma atroviride IMI 206040, TRIATDRAFT_296855]}
A00344	{Contig1:1445022:1446571:-}	{gi|672381130|gb|KFG83319.1|; cyclin-dependent kinase G-1 [Metarhizium anisopliae]}
A00345	{Contig1:1447424:1448942:+}	{gi|672793593|gb|KFH44179.1|; NADH dehydrogenase [ubiquinone] complex I, assembly factor-like protein [Acremonium chrysogenum ATCC 11550]}
A00346	{Contig1:1449272:1451257:-}	{gi|358383369|gb|EHK21036.1|; lung seven transmembrane receptor domain-containing protein [Trichoderma virens Gv29-8]}
A00347	{Contig1:1452011:1453895:+}	{gi|358383336|gb|EHK21003.1|; hypothetical protein [Trichoderma virens Gv29-8, TRIVIDRAFT_59426]}
A00348	{Contig1:1454126:1455472:-}	{gi|589115381|ref|XP_006969713.1|; putative C6 finger domain protein [Trichoderma reesei RUT C-30]}
A00349	{Contig1:1458561:1459715:-}	{gi|629695081|ref|XP_007812832.1|; CBM6-containing protein [Metarhizium acridum CQMa 102]}
A00350	{Contig1:1463891:1466177:-}	{gi|629695077|ref|XP_007812830.1|; C2H2 finger domain protein, putative [Metarhizium acridum CQMa 102]}
A00351	{Contig1:1476977:1480201:+}	{gi|629638376|ref|XP_007787994.1|; putative cell division control protein [Eutypa lata UCREL1]}
A00352	{Contig1:1482206:1483041:-}	{NA}
A00353	{Contig1:1485161:1486698:+}	{gi|594720675|gb|EXV03563.1|; SCA7 domain protein [Metarhizium robertsii]}
A00354	{Contig1:1492048:1493043:+}	{gi|629715163|ref|XP_007819807.1|; peroxisomal adenine nucleotide transporter 1 [Metarhizium anisopliae ARSEF 23]}
A00355	{Contig1:1493156:1494383:-}	{gi|629715167|ref|XP_007819808.1|; zinc finger containing protein [Metarhizium anisopliae ARSEF 23]}
A00356	{Contig1:1495356:1495984:+}	{gi|358383348|gb|EHK21015.1|; hypothetical protein [Trichoderma virens Gv29-8, TRIVIDRAFT_192485]}
A00357	{Contig1:1496278:1497347:-}	{gi|358383349|gb|EHK21016.1|; hypothetical protein [Trichoderma virens Gv29-8, TRIVIDRAFT_78176]}
A00358	{Contig1:1498601:1500224:+}	{gi|302903332|ref|XP_003048833.1|; predicted protein [Nectria haematococca mpVI 77-13-4]}
A00359	{Contig1:1500904:1502973:-}	{gi|594720683|gb|EXV03571.1|; poly(A) polymerase [Metarhizium robertsii]}
A00360	{Contig1:1505219:1506476:-}	{gi|629698371|ref|XP_007814477.1|; 2-keto-4-pentenoate hydratase [Metarhizium acridum CQMa 102]}
A00361	{Contig1:1506942:1509798:-}	{gi|672385380|gb|KFG87468.1|; putative cullulin 3 [Metarhizium anisopliae]}
A00362	{Contig1:1510286:1510825:+}	{gi|440640424|gb|ELR10343.1|; hypothetical protein [Pseudogymnoascus destructans 20631-21, GMDG_04725]}
A00363	{Contig1:1517061:1517827:-}	{gi|672385384|gb|KFG87472.1|; acyl-CoA dehydrogenase family member 11 [Metarhizium anisopliae]}
A00364	{Contig1:1537032:1539597:-}	{gi|666397055|gb|KEY63838.1|; hypothetical protein [Stachybotrys chartarum IBT 7711, S7711_09852]}
A00365	{Contig1:1541720:1543551:-}	{gi|358391563|gb|EHK40967.1|; hypothetical protein [Trichoderma atroviride IMI 206040, TRIATDRAFT_135674]}
A00366	{Contig1:1544679:1549631:+}	{gi|666867915|gb|KEZ44285.1|; hypothetical protein [Scedosporium apiospermum, SAPIO_CDS3240]}
A00367	{Contig1:1568739:1572176:-}	{gi|531866347|gb|EQL03160.1|; cellular morphogenesis protein [Ophiocordyceps sinensis CO18]}
A00368	{Contig1:1575618:1578182:-}	{gi|667724520|gb|KFA66484.1|; hypothetical protein [Stachybotrys chlorohalonata IBT 40285, S40285_00729]}
A00369	{Contig1:1578440:1582086:+}	{gi|667724599|gb|KFA66563.1|; hypothetical protein [Stachybotrys chlorohalonata IBT 40285, S40285_00728]}
A00370	{Contig1:1582642:1585185:-}	{gi|517311195|emb|CCT62568.1|; related to PSO2-DNA repair protein [Fusarium fujikuroi IMI 58289]}
A00371	{Contig1:1586001:1586579:+}	{gi|667741513|gb|KFA80273.1|; hypothetical protein [Stachybotrys chartarum IBT 40288, S40288_04551]}
A00372	{Contig1:1587295:1589748:+}	{gi|629699733|ref|XP_007815158.1|; protein kinase, putative [Metarhizium acridum CQMa 102]}
A00373	{Contig1:1590068:1591890:-}	{gi|667724539|gb|KFA66503.1|; hypothetical protein [Stachybotrys chlorohalonata IBT 40285, S40285_00724]}
A00374	{Contig1:1593681:1595257:+}	{gi|358391579|gb|EHK40983.1|; hypothetical protein [Trichoderma atroviride IMI 206040, TRIATDRAFT_267399]}
A00375	{Contig1:1595610:1596853:-}	{gi|477507893|gb|ENH61187.1|; DNA-directed RNA polymerases I and III subunit RPAC1 [Fusarium oxysporum f. sp. cubense race 1]}
A00376	{Contig1:1597216:1598412:-}	{NA}
A00377	{Contig1:1602621:1603543:+}	{gi|629717417|ref|XP_007820518.1|; 20S proteasome alpha and beta subunit domain protein [Metarhizium robertsii]}
A00378	{Contig1:1604252:1604765:-}	{NA}
A00379	{Contig1:1610020:1611445:-}	{gi|531864001|gb|EQL01159.1|; endoplasmic reticulum-Golgi intermediate compartment protein [Ophiocordyceps sinensis CO18]}
A00380	{Contig1:1612272:1612704:+}	{NA}
A00381	{Contig1:1614626:1617255:-}	{gi|666400182|gb|KEY65986.1|; hypothetical protein [Stachybotrys chartarum IBT 7711, S7711_06643]}
A00382	{Contig1:1618237:1619876:-}	{gi|667724509|gb|KFA66473.1|; hypothetical protein [Stachybotrys chlorohalonata IBT 40285, S40285_00715]}
A00383	{Contig1:1620420:1621353:+}	{gi|629717399|ref|XP_007820512.1|; mitochondrial ATP synthase B subunit precursor [Metarhizium robertsii]}
A00384	{Contig1:1622650:1624112:-}	{gi|302923312|ref|XP_003053648.1|; hypothetical protein [Nectria haematococca mpVI 77-13-4, NECHADRAFT_57472]}
A00385	{Contig1:1624947:1626486:+}	{gi|594720150|gb|EXV03039.1|; ubiquinone biosynthesis monooxygenase family protein [Metarhizium robertsii]}
A00386	{Contig1:1626884:1629646:-}	{gi|594720149|gb|EXV03038.1|; respiratory-chain NADH dehydrogenase, 49 kDa subunit [Metarhizium robertsii]}
A00387	{Contig1:1632310:1633143:-}	{gi|672385418|gb|KFG87506.1|; putative protein CCC1 [Metarhizium anisopliae]}
A00388	{Contig1:1635065:1636608:-}	{gi|632912572|gb|KDB12351.1|; acid phosphatase [Villosiclava virens]}
A00389	{Contig1:1639664:1640695:+}	{gi|358391617|gb|EHK41021.1|; hypothetical protein [Trichoderma atroviride IMI 206040, TRIATDRAFT_30815]}
A00390	{Contig1:1643353:1644219:-}	{gi|358379192|gb|EHK16873.1|; hypothetical protein TRIVIDRAFT_1173, partial [Trichoderma virens Gv29-8]}
A00391	{Contig1:1649976:1651865:-}	{gi|358391621|gb|EHK41025.1|; hypothetical protein [Trichoderma atroviride IMI 206040, TRIATDRAFT_227325]}
A00392	{Contig1:1653276:1654241:-}	{gi|358379178|gb|EHK16859.1|; hypothetical protein [Trichoderma virens Gv29-8, TRIVIDRAFT_65400]}
A00393	{Contig1:1655205:1659669:-}	{gi|667724500|gb|KFA66464.1|; hypothetical protein [Stachybotrys chlorohalonata IBT 40285, S40285_00706]}
A00394	{Contig1:1660509:1661345:+}	{gi|358391631|gb|EHK41035.1|; hypothetical protein [Trichoderma atroviride IMI 206040, TRIATDRAFT_259072]}
A00395	{Contig1:1665999:1666479:+}	{gi|358391632|gb|EHK41036.1|; hypothetical protein [Trichoderma atroviride IMI 206040, TRIATDRAFT_259074]}
A00396	{Contig1:1670793:1672744:-}	{gi|399165766|emb|CCE33337.1|; probable PGM2-phosphoglucomutase, major isoform [Claviceps purpurea 20.1]}
A00397	{Contig1:1673492:1674238:-}	{gi|667724524|gb|KFA66488.1|; hypothetical protein [Stachybotrys chlorohalonata IBT 40285, S40285_00701]}
A00398	{Contig1:1675118:1676668:+}	{gi|302926823|ref|XP_003054370.1|; predicted protein [Nectria haematococca mpVI 77-13-4]}
A00399	{Contig1:1677045:1678510:-}	{gi|358379169|gb|EHK16850.1|; hypothetical protein [Trichoderma virens Gv29-8, TRIVIDRAFT_80249]}
A00400	{Contig1:1680559:1681656:-}	{gi|589102541|ref|XP_006963293.1|; hypothetical protein [Trichoderma reesei RUT C-30, M419DRAFT_71645]}
A00401	{Contig1:1685260:1685891:+}	{gi|672385433|gb|KFG87521.1|; NADH-ubiquinone oxidoreductase 17. 8 kDa subunit [Metarhizium anisopliae]}
A00402	{Contig1:1687864:1688694:-}	{gi|531862460|gb|EQL00142.1|; Ribosomal protein S19/S15 [Ophiocordyceps sinensis CO18]}
A00403	{Contig1:1694094:1694798:+}	{NA}
A00404	{Contig1:1695089:1695863:+}	{gi|302926797|ref|XP_003054365.1|; predicted protein [Nectria haematococca mpVI 77-13-4]}
A00405	{Contig1:1696540:1698023:-}	{gi|358391644|gb|EHK41048.1|; hypothetical protein [Trichoderma atroviride IMI 206040, TRIATDRAFT_130480]}
A00406	{Contig1:1699387:1701536:+}	{gi|531862464|gb|EQL00146.1|; Sds3-like protein [Ophiocordyceps sinensis CO18]}
A00407	{Contig1:1703353:1705889:+}	{gi|302926787|ref|XP_003054363.1|; hypothetical protein [Nectria haematococca mpVI 77-13-4, NECHADRAFT_31391]}
A00408	{Contig1:1708242:1709324:+}	{gi|629717316|ref|XP_007820485.1|; hypothetical protein [Metarhizium anisopliae ARSEF 23, MAA_04296]}
A00409	{Contig1:1710625:1713837:+}	{NA}
A00410	{Contig1:1714918:1716054:+}	{gi|672385442|gb|KFG87530.1|; putative 3-beta hydroxysteroid dehydrogenase/isomerase family protein [Metarhizium anisopliae]}
A00411	{Contig1:1721589:1723089:-}	{gi|584127689|gb|EWG37108.1|; acid phosphatase [Fusarium verticillioides 7600]}
A00412	{Contig1:1725650:1726338:-}	{NA}
A00413	{Contig1:1728909:1730044:-}	{gi|302923227|ref|XP_003053630.1|; predicted protein [Nectria haematococca mpVI 77-13-4]}
A00414	{Contig1:1739879:1744066:+}	{gi|531864487|gb|EQL01542.1|; MAP kinase kinase kinase Czk3 [Ophiocordyceps sinensis CO18]}
A00415	{Contig1:1745204:1745934:+}	{gi|667644851|ref|XP_008594257.1|; cytidine deaminase [Beauveria bassiana ARSEF 2860]}
A00416	{Contig1:1751579:1752980:-}	{NA}
A00417	{Contig1:1753555:1755654:+}	{gi|587704560|gb|EWZ51165.1|; hypothetical protein [Fusarium oxysporum]}
A00418	{Contig1:1755911:1756645:-}	{gi|672797565|gb|KFH48103.1|; WD repeat-containing protein-like protein [Acremonium chrysogenum ATCC 11550]}
A00419	{Contig1:1760265:1761084:+}	{gi|629688469|ref|XP_007809530.1|; hypothetical protein [Metarhizium acridum CQMa 102, MAC_03190]}
A00420	{Contig1:1762692:1763838:+}	{gi|302926734|ref|XP_003054353.1|; predicted protein [Nectria haematococca mpVI 77-13-4]}
A00421	{Contig1:1766745:1769435:+}	{gi|302926728|ref|XP_003054352.1|; hypothetical protein [Nectria haematococca mpVI 77-13-4, NECHADRAFT_74973]}
A00422	{Contig1:1770502:1771026:+}	{gi|629688461|ref|XP_007809526.1|; hypothetical protein [Metarhizium acridum CQMa 102, MAC_03186]}
A00423	{Contig1:1771392:1772543:-}	{gi|594720101|gb|EXV02990.1|; conserved hypothetical ATP binding protein [Metarhizium robertsii]}
A00424	{Contig1:1774046:1775396:+}	{gi|530467174|gb|EQB48837.1|; hypothetical protein [Colletotrichum gloeosporioides Cg-14, CGLO_11896]}
A00425	{Contig1:1781046:1781672:+}	{gi|358379138|gb|EHK16819.1|; hypothetical protein [Trichoderma virens Gv29-8, TRIVIDRAFT_65436]}
A00426	{Contig1:1783076:1784494:+}	{gi|302926709|ref|XP_003054348.1|; hypothetical protein [Nectria haematococca mpVI 77-13-4, NECHADRAFT_57455]}
A00427	{Contig1:1786578:1787648:+}	{gi|672797544|gb|KFH48082.1|; hypothetical protein [Acremonium chrysogenum ATCC 11550, ACRE_010540]}
A00428	{Contig1:1788696:1789744:+}	{gi|672797604|gb|KFH48142.1|; Peroxisomal multifunctional enzyme type-like protein [Acremonium chrysogenum ATCC 11550]}
A00429	{Contig1:1790462:1791978:+}	{gi|672385462|gb|KFG87550.1|; putative tubulin-specific chaperone [Metarhizium anisopliae]}
A00430	{Contig1:1792770:1793885:+}	{gi|302926690|ref|XP_003054344.1|; hypothetical protein [Nectria haematococca mpVI 77-13-4, NECHADRAFT_90163]}
A00431	{Contig1:1794711:1795970:-}	{gi|629688443|ref|XP_007809517.1|; cytoplasmic dynein 1 intermediate chain 2 [Metarhizium acridum CQMa 102]}
A00432	{Contig1:1798149:1798678:+}	{gi|358391682|gb|EHK41086.1|; hypothetical protein [Trichoderma atroviride IMI 206040, TRIATDRAFT_301772]}
A00433	{Contig1:1799540:1802050:+}	{gi|475664018|gb|EMT61813.1|; Dolichyl-diphosphooligosaccharide--protein glycosyltransferase subunit stt3 [Fusarium oxysporum f. sp. cubense race 4]}
A00434	{Contig1:1807020:1807823:-}	{NA}
A00435	{Contig1:1815664:1818703:-}	{gi|531866902|gb|EQL03683.1|; PH domain protein [Ophiocordyceps sinensis CO18]}
A00436	{Contig1:1823829:1824365:+}	{gi|667736671|gb|KFA75980.1|; hypothetical protein [Stachybotrys chartarum IBT 40288, S40288_05631]}
A00437	{Contig1:1824870:1825904:+}	{gi|629688433|ref|XP_007809512.1|; rRNA-processing protein UTP23 [Metarhizium acridum CQMa 102]}
A00438	{Contig1:1835568:1836349:-}	{gi|629717214|ref|XP_007820452.1|; Golgi apparatus membrane protein tvp-23 [Metarhizium anisopliae]}
A00439	{Contig1:1837164:1838061:+}	{gi|475664029|gb|EMT61824.1|; Citrate lyase subunit beta [Fusarium oxysporum f. sp. cubense race 4]}
A00440	{Contig1:1843431:1844214:+}	{gi|358379116|gb|EHK16797.1|; hypothetical protein [Trichoderma virens Gv29-8, TRIVIDRAFT_174423]}
A00441	{Contig1:1845033:1845544:-}	{gi|667523542|gb|KFA52478.1|; hypothetical protein [Stachybotrys chartarum]}
A00442	{Contig1:1847777:1848345:+}	{gi|629689603|ref|XP_007810093.1|; peflin [Metarhizium acridum CQMa 102]}
A00443	{Contig1:1849171:1850271:-}	{gi|640921002|gb|KDN65402.1|; hypothetical protein [Colletotrichum sublineola, CSUB01_06011]}
A00444	{Contig1:1858522:1859741:-}	{gi|594720073|gb|EXV02962.1|; hypothetical protein [Metarhizium robertsii, X797_004085]}
A00445	{Contig1:1860656:1863582:-}	{gi|358391700|gb|EHK41104.1|; hypothetical protein [Trichoderma atroviride IMI 206040, TRIATDRAFT_321361]}
A00446	{Contig1:1863822:1865512:+}	{gi|672385486|gb|KFG87573.1|; transducin family protein [Metarhizium anisopliae]}
A00447	{Contig1:1869935:1871197:+}	{gi|358384419|gb|EHK22049.1|; hypothetical protein TRIVIDRAFT_151281, partial [Trichoderma virens Gv29-8]}
A00448	{Contig1:1871765:1874001:+}	{gi|615467699|ref|XP_007600005.1|; phenylalanine ammonia-lyase [Colletotrichum fioriniae PJ7]}
A00449	{Contig1:1874762:1876807:-}	{NA}
A00450	{Contig1:1897796:1898437:+}	{NA}
A00451	{Contig1:1899961:1900905:-}	{gi|667656131|ref|XP_008599897.1|; heterokaryon incompatibility protein [Beauveria bassiana ARSEF 2860]}
A00452	{Contig1:1910138:1913158:-}	{gi|632912331|gb|KDB12133.1|; agglutinin-like protein [Villosiclava virens]}
A00453	{Contig1:1914463:1915062:+}	{gi|342885539|gb|EGU85537.1|; hypothetical protein [Fusarium oxysporum Fo5176, FOXB_04021]}
A00454	{Contig1:1919235:1921028:+}	{gi|615469827|ref|XP_007600668.1|; major facilitator superfamily transporter [Colletotrichum fioriniae PJ7]}
A00455	{Contig1:1921162:1922863:-}	{gi|629698649|ref|XP_007814616.1|; outer membrane autotransporter [Metarhizium acridum CQMa 102]}
A00456	{Contig1:1925071:1927536:+}	{gi|630006299|ref|XP_007827135.1|; hypothetical protein [Pestalotiopsis fici W106-1, PFICI_00363]}
A00457	{Contig1:1929457:1930238:-}	{gi|697068195|ref|XP_009649282.1|; metallo-beta-lactamase family protein [Verticillium dahliae VdLs.17]}
A00458	{Contig1:1931366:1932994:+}	{NA}
A00459	{Contig1:1934801:1935370:+}	{gi|697085504|ref|XP_009655665.1|; glutathione-dependent formaldehyde-activating GFA [Verticillium dahliae VdLs.17]}
A00460	{Contig1:1935885:1937738:-}	{gi|682464104|gb|KFZ19274.1|; hypothetical protein [Pseudogymnoascus pannorum VKM F-4519 (FW-2642), V501_00736]}
A00461	{Contig1:1939225:1940900:+}	{gi|358390063|gb|EHK39469.1|; hypothetical protein [Trichoderma atroviride IMI 206040, TRIATDRAFT_48227]}
A00462	{Contig1:1942318:1944436:-}	{gi|302886035|ref|XP_003041908.1|; hypothetical protein [Nectria haematococca mpVI 77-13-4, NECHADRAFT_87127]}
A00463	{Contig1:1945309:1947397:-}	{gi|358378185|gb|EHK15867.1|; hypothetical protein [Trichoderma virens Gv29-8, TRIVIDRAFT_164135]}
A00464	{Contig1:1948850:1950599:-}	{gi|302887256|ref|XP_003042516.1|; hypothetical protein [Nectria haematococca mpVI 77-13-4, NECHADRAFT_42243]}
A00465	{Contig1:1957592:1958265:+}	{NA}
A00466	{Contig1:1960070:1961192:+}	{gi|531866741|gb|EQL03530.1|; oxidoreductase [Ophiocordyceps sinensis CO18]}
A00467	{Contig1:1962065:1964416:+}	{gi|666866733|gb|KEZ43213.1|; hypothetical protein [Scedosporium apiospermum, SAPIO_CDS4889]}
A00468	{Contig1:1970778:1972468:-}	{gi|358399326|gb|EHK48669.1|; hypothetical protein [Trichoderma atroviride IMI 206040, TRIATDRAFT_214839]}
A00469	{Contig1:1976392:1977420:+}	{gi|169617483|ref|XP_001802156.1|; hypothetical protein [Phaeosphaeria nodorum SN15, SNOG_11921]}
A00470	{Contig1:1978269:1979468:-}	{gi|628322356|ref|XP_007742708.1|; hypothetical protein [Cladophialophora psammophila CBS 110553, A1O5_03908]}
A00471	{Contig1:1980250:1980843:+}	{gi|682258340|gb|KFX86877.1|; hypothetical protein [Pseudogymnoascus pannorum VKM F-3557, V490_08755]}
A00472	{Contig1:1990994:1991818:-}	{gi|667729810|gb|KFA70530.1|; hypothetical protein [Stachybotrys chlorohalonata IBT 40285, S40285_00561]}
A00473	{Contig1:1992358:1993662:-}	{gi|594720068|gb|EXV02957.1|; cystathionine beta-lyase/cystathionine gamma-synthase [Metarhizium robertsii]}
A00474	{Contig1:1996999:1998167:-}	{gi|302923159|ref|XP_003053616.1|; predicted protein [Nectria haematococca mpVI 77-13-4]}
A00475	{Contig1:2003161:2004317:+}	{gi|589102193|ref|XP_006963119.1|; putative 2-heptaprenyl-1, 4-naphthoquinone methyltransferase [Trichoderma reesei RUT C-30]}
A00476	{Contig1:2004476:2004948:-}	{gi|667729794|gb|KFA70514.1|; hypothetical protein [Stachybotrys chlorohalonata IBT 40285, S40285_00565]}
A00477	{Contig1:2005523:2007108:+}	{gi|672385494|gb|KFG87581.1|; hypothetical protein [Metarhizium anisopliae, MANI_001526]}
A00478	{Contig1:2007713:2009468:-}	{gi|302923155|ref|XP_003053615.1|; hypothetical protein [Nectria haematococca mpVI 77-13-4, NECHADRAFT_103157]}
A00479	{Contig1:2012618:2014088:-}	{gi|672789905|gb|KFH40619.1|; Rhomboid protein-like protein [Acremonium chrysogenum ATCC 11550]}
A00480	{Contig1:2014657:2015295:+}	{gi|629717153|ref|XP_007820433.1|; hypothetical protein [Metarhizium anisopliae|Metarhizium robertsii,]}
A00481	{Contig1:2015788:2017000:-}	{gi|629689637|ref|XP_007810110.1|; hypothetical protein [Metarhizium acridum CQMa 102, MAC_03770]}
A00482	{Contig1:2021244:2022509:-}	{gi|667729761|gb|KFA70481.1|; hypothetical protein [Stachybotrys chlorohalonata IBT 40285, S40285_00574]}
A00483	{Contig1:2025647:2027189:+}	{gi|667729715|gb|KFA70435.1|; hypothetical protein [Stachybotrys chlorohalonata IBT 40285, S40285_00575]}
A00484	{Contig1:2027513:2027927:-}	{gi|342879398|gb|EGU80649.1|; hypothetical protein [Fusarium oxysporum Fo5176, FOXB_08872]}
A00485	{Contig1:2030493:2031005:+}	{NA}
A00486	{Contig1:2031674:2032798:+}	{NA}
A00487	{Contig1:2033330:2035116:-}	{gi|358381768|gb|EHK19442.1|; hypothetical protein [Trichoderma virens Gv29-8, TRIVIDRAFT_213573]}
A00488	{Contig1:2038984:2040390:-}	{gi|302923132|ref|XP_003053611.1|; predicted protein [Nectria haematococca mpVI 77-13-4]}
A00489	{Contig1:2040868:2042409:-}	{gi|302923127|ref|XP_003053610.1|; predicted protein [Nectria haematococca mpVI 77-13-4]}
A00490	{Contig1:2044703:2046253:+}	{gi|666407383|gb|KEY72580.1|; hypothetical protein [Stachybotrys chartarum]}
A00491	{Contig1:2050217:2051669:+}	{gi|590046441|gb|EXK48299.1|; hypothetical protein [Fusarium oxysporum f. sp. melonis 26406, FOMG_01302]}
A00492	{Contig1:2052570:2053382:+}	{gi|342879393|gb|EGU80644.1|; F-type H+-transporting ATPase subunit H [Fusarium oxysporum]}
A00493	{Contig1:2054523:2055872:-}	{gi|302923123|ref|XP_003053609.1|; hypothetical protein [Nectria haematococca mpVI 77-13-4, NECHADRAFT_65669]}
A00494	{Contig1:2063432:2064325:+}	{gi|667729688|gb|KFA70408.1|; hypothetical protein [Stachybotrys chlorohalonata IBT 40285, S40285_00583]}
A00495	{Contig1:2064339:2066078:-}	{gi|672789746|gb|KFH40477.1|; Cytosolic Fe-S cluster assembly factor-like protein [Acremonium chrysogenum ATCC 11550]}
A00496	{Contig1:2067276:2068446:-}	{gi|302923114|ref|XP_003053607.1|; predicted protein [Nectria haematococca mpVI 77-13-4]}
A00497	{Contig1:2069140:2070555:-}	{gi|632915206|gb|KDB14813.1|; phospho-2-dehydro-3-deoxyheptonate aldolase [Villosiclava virens]}
A00498	{Contig1:2071283:2073297:-}	{gi|667729772|gb|KFA70492.1|; hypothetical protein [Stachybotrys chlorohalonata IBT 40285, S40285_00589]}
A00499	{Contig1:2074125:2074631:+}	{gi|302926564|ref|XP_003054319.1|; hypothetical protein [Nectria haematococca mpVI 77-13-4, NECHADRAFT_102377]}
A00500	{Contig1:2075267:2076583:-}	{gi|629717086|ref|XP_007820414.1|; FMN-dependent dehydrogenase [Metarhizium robertsii]}
A00501	{Contig1:2077217:2078859:-}	{gi|119485881|ref|XP_001262283.1|; fungal specific transcription factor, putative [Neosartorya fischeri NRRL 181]}
A00502	{Contig1:2079438:2080451:+}	{gi|70992399|ref|XP_751048.1|; short-chain dehydrogenase/reductase, putative [Aspergillus fumigatus Af293]}
A00503	{Contig1:2081069:2081912:+}	{gi|596551324|gb|EYB30784.1|; hypothetical protein [Fusarium graminearum, FG05_00482]}
A00504	{Contig1:2082966:2087361:-}	{gi|667729800|gb|KFA70520.1|; hypothetical protein [Stachybotrys chlorohalonata IBT 40285, S40285_00594]}
A00505	{Contig1:2088492:2089832:+}	{gi|629736914|ref|XP_007826721.1|; peptidase M3 family protein [Metarhizium robertsii]}
A00506	{Contig1:2090101:2092834:+}	{gi|358398698|gb|EHK48049.1|; hypothetical protein [Trichoderma atroviride IMI 206040, TRIATDRAFT_155272]}
A00507	{Contig1:2093181:2095007:-}	{gi|667732206|gb|KFA71717.1|; hypothetical protein [Stachybotrys chartarum IBT 40288, S40288_11446]}
A00508	{Contig1:2095996:2097710:-}	{gi|629689683|ref|XP_007810133.1|; methylmalonate semialdehyde dehydrogenase [Metarhizium acridum CQMa 102]}
A00509	{Contig1:2098817:2100754:-}	{gi|530462437|gb|EQB45337.1|; hypothetical protein [Colletotrichum gloeosporioides Cg-14, CGLO_15805]}
A00510	{Contig1:2105474:2106249:-}	{gi|589098295|ref|XP_006961170.1|; hypothetical protein [Trichoderma reesei RUT C-30, M419DRAFT_125758]}
A00511	{Contig1:2108533:2109529:+}	{gi|629717054|ref|XP_007820404.1|; class II aldolase/adducin domain protein [Metarhizium robertsii]}
A00512	{Contig1:2109664:2110931:-}	{gi|531862490|gb|EQL00163.1|; Sec20 domain protein [Ophiocordyceps sinensis CO18]}
A00513	{Contig1:2111226:2111565:+}	{gi|475664093|gb|EMT61888.1|; probable ribosomal protein YmL44, mitochondrial [Fusarium fujikuroi IMI 58289]}
A00514	{Contig1:2111782:2113009:-}	{gi|358387169|gb|EHK24764.1|; hypothetical protein [Trichoderma virens Gv29-8, TRIVIDRAFT_72042]}
A00515	{Contig1:2114515:2115764:-}	{gi|573987133|ref|XP_006671487.1|; sphingolipid long chain base-responsive protein PIL1 [Cordyceps militaris CM01]}
A00516	{Contig1:2118752:2120352:-}	{gi|629688037|ref|XP_007809314.1|; oligosaccharyltransferase alpha subunit [Metarhizium acridum CQMa 102]}
A00517	{Contig1:2121603:2123697:+}	{gi|358387173|gb|EHK24768.1|; hypothetical protein [Trichoderma virens Gv29-8, TRIVIDRAFT_81875]}
A00518	{Contig1:2123845:2125191:-}	{gi|358387174|gb|EHK24769.1|; hypothetical protein [Trichoderma virens Gv29-8, TRIVIDRAFT_145248]}
A00519	{Contig1:2125964:2128514:+}	{gi|573987123|ref|XP_006671482.1|; vacuolar transporter chaperone 4 [Cordyceps militaris CM01]}
A00520	{Contig1:2128942:2131849:-}	{gi|672385536|gb|KFG87623.1|; cell division control protein 54 [Metarhizium anisopliae]}
A00521	{Contig1:2132679:2133378:+}	{gi|399167745|emb|CCE31331.1|; related to coatomer protein zeta chain [Claviceps purpurea 20.1]}
A00522	{Contig1:2133580:2134908:-}	{gi|358387178|gb|EHK24773.1|; hypothetical protein [Trichoderma virens Gv29-8, TRIVIDRAFT_30786]}
A00523	{Contig1:2135630:2141358:-}	{gi|666399095|gb|KEY64942.1|; hypothetical protein [Stachybotrys chartarum]}
A00524	{Contig1:2143581:2145529:+}	{gi|531864049|gb|EQL01191.1|; double-strand-break repair protein rad21 [Ophiocordyceps sinensis CO18]}
A00525	{Contig1:2146712:2147201:+}	{gi|672792350|gb|KFH42963.1|; hypothetical protein [Acremonium chrysogenum ATCC 11550, ACRE_062840]}
A00526	{Contig1:2147434:2148483:-}	{gi|302923029|ref|XP_003053589.1|; hypothetical protein [Nectria haematococca mpVI 77-13-4, NECHADRAFT_74889]}
A00527	{Contig1:2148933:2150491:+}	{gi|358398723|gb|EHK48074.1|; hypothetical protein [Trichoderma atroviride IMI 206040, TRIATDRAFT_290555]}
A00528	{Contig1:2151964:2153714:+}	{gi|302926485|ref|XP_003054304.1|; hypothetical protein [Nectria haematococca mpVI 77-13-4, NECHADRAFT_98819]}
A00529	{Contig1:2157454:2159201:-}	{gi|302923024|ref|XP_003053588.1|; predicted protein [Nectria haematococca mpVI 77-13-4]}
A00530	{Contig1:2167077:2167687:-}	{gi|302923019|ref|XP_003053587.1|; predicted protein [Nectria haematococca mpVI 77-13-4]}
A00531	{Contig1:2170032:2170793:+}	{gi|302926473|ref|XP_003054302.1|; hypothetical protein [Nectria haematococca mpVI 77-13-4, NECHADRAFT_74883]}
A00532	{Contig1:2170838:2171362:+}	{gi|629716990|ref|XP_007820383.1|; hypothetical protein [Metarhizium anisopliae ARSEF 23, MAA_04194]}
A00533	{Contig1:2172417:2175576:+}	{gi|358398730|gb|EHK48081.1|; hypothetical protein [Trichoderma atroviride IMI 206040, TRIATDRAFT_281797]}
A00534	{Contig1:2176560:2177383:-}	{gi|302923014|ref|XP_003053586.1|; hypothetical protein [Nectria haematococca mpVI 77-13-4, NECHADRAFT_102374]}
A00535	{Contig1:2181557:2183910:-}	{gi|629716975|ref|XP_007820378.1|; UTP-glucose-1-phosphate uridylyltransferase [Metarhizium anisopliae]}
A00536	{Contig1:2187458:2188240:+}	{gi|358387218|gb|EHK24813.1|; hypothetical protein [Trichoderma virens Gv29-8, TRIVIDRAFT_84735]}
A00537	{Contig1:2188633:2189614:-}	{gi|666399792|gb|KEY65612.1|; hypothetical protein [Stachybotrys chartarum]}
A00538	{Contig1:2201704:2203000:+}	{gi|594719996|gb|EXV02885.1|; hypothetical protein [Metarhizium robertsii, X797_004008]}
A00539	{Contig1:2211945:2213639:+}	{gi|594719993|gb|EXV02882.1|; ammonium permease MepC [Metarhizium anisopliae]}
A00540	{Contig1:2214271:2215921:-}	{gi|629716951|ref|XP_007820370.1|; histidine phosphatase superfamily (branch 2) [Metarhizium robertsii]}
A00541	{Contig1:2218504:2220328:-}	{gi|587720288|gb|EWZ91625.1|; hypothetical protein [Fusarium oxysporum f. sp. lycopersici MN25, FOWG_07106]}
A00542	{Contig1:2222113:2222999:-}	{gi|672385562|gb|KFG87649.1|; hypothetical protein [Metarhizium anisopliae, MANI_109591]}
A00543	{Contig1:2232809:2234209:-}	{gi|666400325|gb|KEY66121.1|; hypothetical protein [Stachybotrys chartarum]}
A00544	{Contig1:2239652:2240520:-}	{gi|358398756|gb|EHK48107.1|; hypothetical protein [Trichoderma atroviride IMI 206040, TRIATDRAFT_155183]}
A00545	{Contig1:2244944:2246118:+}	{gi|629716929|ref|XP_007820363.1|; SURF4 family protein [Metarhizium robertsii]}
A00546	{Contig1:2247053:2248892:+}	{gi|667729722|gb|KFA70442.1|; hypothetical protein [Stachybotrys chlorohalonata IBT 40285, S40285_00640]}
A00547	{Contig1:2249680:2251797:-}	{gi|672385568|gb|KFG87655.1|; tyrosine-protein phosphatase CDC14 [Metarhizium anisopliae]}
A00548	{Contig1:2255325:2257430:-}	{gi|594719981|gb|EXV02870.1|; helix-loop-helix DNA-binding domain protein [Metarhizium robertsii]}
A00549	{Contig1:2260853:2261686:-}	{NA}
A00550	{Contig1:2268925:2270673:-}	{gi|629716915|ref|XP_007820359.1|; nuclear RNA export factor 1 and leucine rich repeat domain protein [Metarhizium robertsii]}
A00551	{Contig1:2272466:2275358:+}	{gi|531865350|gb|EQL02263.1|; ATP-dependent DNA helicase mph1 [Ophiocordyceps sinensis CO18]}
A00552	{Contig1:2276751:2277497:+}	{gi|666400336|gb|KEY66132.1|; hypothetical protein [Stachybotrys chartarum]}
A00553	{Contig1:2277834:2283634:-}	{gi|302922947|ref|XP_003053572.1|; hypothetical protein [Nectria haematococca mpVI 77-13-4, NECHADRAFT_98809]}
A00554	{Contig1:2284969:2285825:-}	{gi|672385575|gb|KFG87662.1|; DUF1275 domain protein [Metarhizium anisopliae]}
A00555	{Contig1:2289829:2292591:+}	{gi|629688127|ref|XP_007809359.1|; QDE3 protein [Metarhizium acridum CQMa 102]}
A00556	{Contig1:2294300:2296942:-}	{gi|629716897|ref|XP_007820353.1|; cortical protein KAR9 family protein [Metarhizium robertsii]}
A00557	{Contig1:2301890:2303155:+}	{gi|629688131|ref|XP_007809361.1|; hypothetical protein [Metarhizium acridum CQMa 102, MAC_03021]}
A00558	{Contig1:2304020:2305231:-}	{gi|302922938|ref|XP_003053570.1|; hypothetical protein [Nectria haematococca mpVI 77-13-4, NECHADRAFT_74848]}
A00559	{Contig1:2306343:2307023:-}	{gi|587733981|gb|EXA31697.1|; hypothetical protein [Fusarium oxysporum f. sp. pisi HDV247, FOVG_17018]}
A00560	{Contig1:2309113:2309472:+}	{gi|358398798|gb|EHK48149.1|; hypothetical protein [Trichoderma atroviride IMI 206040, TRIATDRAFT_298340]}
A00561	{Contig1:2309833:2312540:-}	{gi|629688137|ref|XP_007809364.1|; T-complex protein 1 [Metarhizium acridum CQMa 102]}
A00562	{Contig1:2313062:2314569:+}	{gi|302926371|ref|XP_003054283.1|; predicted protein [Nectria haematococca mpVI 77-13-4]}
A00563	{Contig1:2316553:2317586:-}	{gi|672796738|gb|KFH47282.1|; Cytochrome c1, heme protein-like protein [Acremonium chrysogenum ATCC 11550]}
A00564	{Contig1:2318462:2319801:+}	{gi|302926367|ref|XP_003054282.1|; predicted protein [Nectria haematococca mpVI 77-13-4]}
A00565	{Contig1:2320472:2321302:-}	{gi|672385587|gb|KFG87674.1|; hypothetical protein [Metarhizium anisopliae, MANI_001350]}
A00566	{Contig1:2323530:2324581:+}	{gi|531855550|gb|EQK97673.1|; proteasome subunit alpha 3 [Ophiocordyceps sinensis CO18]}
A00567	{Contig1:2324811:2327926:-}	{gi|358387270|gb|EHK24865.1|; hypothetical protein TRIVIDRAFT_122960, partial [Trichoderma virens Gv29-8]}
A00568	{Contig1:2333563:2334015:+}	{NA}
A00569	{Contig1:2334591:2335358:+}	{gi|632914059|gb|KDB13730.1|; mitotic inducer phosphatase cdc25 [Villosiclava virens]}
A00570	{Contig1:2336495:2338225:-}	{gi|629649356|ref|XP_007790951.1|; putative cwfj domain-containing protein [Eutypa lata UCREL1]}
A00571	{Contig1:2338569:2339954:+}	{NA}
A00572	{Contig1:2343867:2348663:+}	{gi|589099033|ref|XP_006961539.1|; hypothetical protein [Trichoderma reesei QM6a, TRIREDRAFT_73560]}
A00573	{Contig1:2348992:2349779:-}	{gi|629716846|ref|XP_007820337.1|; DNL zinc finger domain containing protein [Metarhizium anisopliae ARSEF 23]}
A00574	{Contig1:2351862:2352737:+}	{NA}
A00575	{Contig1:2355664:2357343:+}	{gi|685854999|ref|XP_009254532.1|; hypothetical protein [Fusarium pseudograminearum CS3096, FPSE_03138]}
A00576	{Contig1:2358607:2360058:-}	{gi|629716837|ref|XP_007820334.1|; putative GAL4-like transcriptional activator [Metarhizium anisopliae ARSEF 23]}
A00577	{Contig1:2367439:2368659:-}	{gi|310801032|gb|EFQ35925.1|; hypothetical protein [Colletotrichum graminicola M1.001, GLRG_11033]}
A00578	{Contig1:2370701:2371550:-}	{gi|666400365|gb|KEY66161.1|; hypothetical protein [Stachybotrys chartarum]}
A00579	{Contig1:2374160:2375715:-}	{gi|531856450|gb|EQK97800.1|; Methylmalonate-semialdehyde dehydrogenase [Ophiocordyceps sinensis CO18]}
A00580	{Contig1:2380304:2381110:+}	{gi|397140586|gb|AFO12494.1|; tetrahydroxynaphthalene reductase, partial [Daldinia eschscholtzii]}
A00581	{Contig1:2381457:2383427:-}	{NA}
A00582	{Contig1:2383837:2385375:+}	{gi|590050293|gb|EXK77817.1|; hypothetical protein [Fusarium oxysporum f. sp. raphani 54005, FOQG_17486]}
A00583	{Contig1:2395729:2396209:+}	{gi|594719948|gb|EXV02837.1|; hypothetical protein [Metarhizium anisopliae,|Metarhizium robertsii,]}
A00584	{Contig1:2398837:2400681:+}	{gi|629716822|ref|XP_007820329.1|; heterokaryon incompatibility protein [Metarhizium robertsii]}
A00585	{Contig1:2400838:2401476:-}	{gi|302922871|ref|XP_003053556.1|; hypothetical protein [Nectria haematococca mpVI 77-13-4, NECHADRAFT_74824]}
A00586	{Contig1:2403708:2405333:+}	{gi|594719945|gb|EXV02834.1|; vacuolar sorting protein 9 (VPS9) and CUE domain protein [Metarhizium robertsii]}
A00587	{Contig1:2405868:2408392:-}	{gi|629688179|ref|XP_007809385.1|; Transient receptor potential (TRP) domain containing protein [Metarhizium acridum CQMa 102]}
A00588	{Contig1:2412109:2415658:-}	{gi|358379744|gb|EHK17423.1|; hypothetical protein [Trichoderma virens Gv29-8, TRIVIDRAFT_194649]}
A00589	{Contig1:2419782:2420369:+}	{gi|358400566|gb|EHK49892.1|; hypothetical protein [Trichoderma atroviride IMI 206040, TRIATDRAFT_297292]}
A00590	{Contig1:2436687:2437351:+}	{gi|358400570|gb|EHK49896.1|; hypothetical protein [Trichoderma atroviride IMI 206040, TRIATDRAFT_129633]}
A00591	{Contig1:2437621:2438875:-}	{gi|358379750|gb|EHK17429.1|; hypothetical protein [Trichoderma virens Gv29-8, TRIVIDRAFT_194656]}
A00592	{Contig1:2440089:2442106:+}	{gi|629688193|ref|XP_007809392.1|; oxidoreductase, putative [Metarhizium acridum CQMa 102]}
A00593	{Contig1:2445582:2447981:+}	{gi|629716777|ref|XP_007820317.1|; hypothetical protein [Metarhizium anisopliae ARSEF 23, MAA_04128]}
A00594	{Contig1:2449796:2454224:-}	{gi|517310947|emb|CCT62342.1|; related to ATPases [Fusarium fujikuroi IMI 58289]}
A00595	{Contig1:2455923:2456969:-}	{gi|629716768|ref|XP_007820314.1|; transcription factor TFIIB domain protein [Metarhizium robertsii]}
A00596	{Contig1:2458221:2459496:+}	{gi|358379757|gb|EHK17436.1|; hypothetical protein [Trichoderma virens Gv29-8, TRIVIDRAFT_111487]}
A00597	{Contig1:2459697:2460239:-}	{NA}
A00598	{Contig1:2461939:2463564:+}	{gi|358379759|gb|EHK17438.1|; hypothetical protein [Trichoderma virens Gv29-8, TRIVIDRAFT_57321]}
A00599	{Contig1:2465941:2466792:-}	{gi|629688213|ref|XP_007809402.1|; hypothetical protein [Metarhizium acridum CQMa 102, MAC_03062]}
A00600	{Contig1:2473416:2474870:+}	{gi|302922775|ref|XP_003053536.1|; hypothetical protein [Nectria haematococca mpVI 77-13-4, NECHADRAFT_74781]}
A00601	{Contig1:2475106:2476356:-}	{gi|477507619|gb|ENH60913.1|; COP9 signalosome complex subunit 4 [Fusarium oxysporum f. sp. cubense race 1]}
A00602	{Contig1:2477902:2478741:-}	{NA}
A00603	{Contig1:2481189:2482119:-}	{gi|629688249|ref|XP_007809420.1|; peroxisomal membrane protein (PmpP24), putative [Metarhizium acridum CQMa 102]}
A00604	{Contig1:2483143:2484573:-}	{gi|302926226|ref|XP_003054252.1|; hypothetical protein [Nectria haematococca mpVI 77-13-4, NECHADRAFT_74784]}
A00605	{Contig1:2486506:2486949:+}	{gi|477511973|gb|ENH64534.1|; hypothetical protein [Fusarium oxysporum f. sp. cubense race 1, FOC1_g10013806]}
A00606	{Contig1:2487184:2488886:-}	{gi|310791999|gb|EFQ27526.1|; argininosuccinate lyase [Colletotrichum graminicola M1.001]}
A00607	{Contig1:2490772:2492843:-}	{gi|573990919|ref|XP_006673380.1|; hypothetical protein [Cordyceps militaris CM01, CCM_08178]}
A00608	{Contig1:2498341:2500137:-}	{gi|630008809|ref|XP_007828390.1|; hypothetical protein [Pestalotiopsis fici W106-1, PFICI_01618]}
A00609	{Contig1:2500671:2505365:+}	{gi|358380822|gb|EHK18499.1|; hypothetical protein [Trichoderma virens Gv29-8, TRIVIDRAFT_158559]}
A00610	{Contig1:2506154:2507284:-}	{gi|358380823|gb|EHK18500.1|; hypothetical protein [Trichoderma virens Gv29-8, TRIVIDRAFT_47739]}
A00611	{Contig1:2507325:2507849:-}	{gi|380478208|emb|CCF43721.1|; hypothetical protein CH063_13344, partial [Colletotrichum higginsianum]}
A00612	{Contig1:2508704:2512170:-}	{gi|666409333|gb|KEY74115.1|; hypothetical protein [Stachybotrys chartarum]}
A00613	{Contig1:2519022:2520056:+}	{gi|629688263|ref|XP_007809427.1|; hypothetical protein [Metarhizium acridum CQMa 102, MAC_03087]}
A00614	{Contig1:2520707:2524285:-}	{gi|589100991|ref|XP_006962518.1|; vacuolar sorting protein [Trichoderma reesei QM6a]}
A00615	{Contig1:2533731:2534513:-}	{gi|672385631|gb|KFG87718.1|; putative amino acid permease (Gap1) [Metarhizium anisopliae]}
A00616	{Contig1:2536533:2539382:-}	{gi|629688235|ref|XP_007809413.1|; mannosyl-oligosaccharide 1, 2-alpha-mannosidase [Metarhizium acridum CQMa 102]}
A00617	{Contig1:2540600:2541021:-}	{gi|667720894|gb|KFA63172.1|; hypothetical protein [Stachybotrys chlorohalonata IBT 40285, S40285_03276]}
A00618	{Contig1:2541741:2542951:+}	{gi|358400596|gb|EHK49922.1|; hypothetical protein [Trichoderma atroviride IMI 206040, TRIATDRAFT_144686]}
A00619	{Contig1:2543109:2543684:-}	{gi|629716731|ref|XP_007820302.1|; endoribonuclease L-PSP domain protein [Metarhizium robertsii]}
A00620	{Contig1:2545232:2547666:+}	{gi|629688225|ref|XP_007809408.1|; mannosyltransferase PMTI [Metarhizium acridum CQMa 102]}
A00621	{Contig1:2553701:2555861:+}	{gi|629688219|ref|XP_007809405.1|; Zinc finger transcription factor ace1 [Metarhizium acridum CQMa 102]}
A00622	{Contig1:2557198:2558021:-}	{gi|629688217|ref|XP_007809404.1|; hypothetical protein [Metarhizium acridum CQMa 102, MAC_03064]}
A00623	{Contig1:2559632:2561137:-}	{gi|302922770|ref|XP_003053535.1|; hypothetical protein [Nectria haematococca mpVI 77-13-4, NECHADRAFT_74780]}
A00624	{Contig1:2576199:2578300:-}	{NA}
A00625	{Contig1:2584221:2586438:+}	{gi|589101451|ref|XP_006962748.1|; hypothetical protein [Trichoderma reesei RUT C-30, M419DRAFT_127590]}
A00626	{Contig1:2586892:2588148:-}	{gi|358379799|gb|EHK17478.1|; hypothetical protein [Trichoderma virens Gv29-8, TRIVIDRAFT_88583]}
A00627	{Contig1:2597522:2598340:-}	{gi|629688281|ref|XP_007809436.1|; hypothetical protein [Metarhizium acridum CQMa 102, MAC_03096]}
A00628	{Contig1:2603644:2604938:-}	{NA}
A00629	{Contig1:2606007:2607400:-}	{gi|358380128|gb|EHK17807.1|; hypothetical protein [Trichoderma virens Gv29-8, TRIVIDRAFT_88587]}
A00630	{Contig1:2609285:2610333:+}	{gi|358379804|gb|EHK17483.1|; hypothetical protein [Trichoderma virens Gv29-8, TRIVIDRAFT_231844]}
A00631	{Contig1:2618633:2619888:+}	{gi|302926177|ref|XP_003054242.1|; hypothetical protein [Nectria haematococca mpVI 77-13-4, NECHADRAFT_74766]}
A00632	{Contig1:2624822:2625215:+}	{gi|358379808|gb|EHK17487.1|; hypothetical protein TRIVIDRAFT_216786, partial [Trichoderma virens Gv29-8]}
A00633	{Contig1:2628161:2629153:-}	{gi|629696323|ref|XP_007813453.1|; alpha/beta hydrolase fold domain containing protein [Metarhizium acridum CQMa 102]}
A00634	{Contig1:2633777:2635223:+}	{gi|358379811|gb|EHK17490.1|; putative PTH11-type G-protein coupled receptor protein [Trichoderma virens Gv29-8]}
A00635	{Contig1:2635761:2637011:-}	{gi|589100995|ref|XP_006962520.1|; predicted protein [Trichoderma reesei QM6a]}
A00636	{Contig1:2639380:2640049:-}	{gi|672385697|gb|KFG87784.1|; hypothetical protein [Metarhizium anisopliae, MANI_001119]}
A00637	{Contig1:2640499:2640944:-}	{gi|358379815|gb|EHK17494.1|; hypothetical protein [Trichoderma virens Gv29-8, TRIVIDRAFT_92581]}
A00638	{Contig1:2641405:2642954:+}	{gi|517310887|emb|CCT62285.1|; probable cutinase negative acting protein [Fusarium fujikuroi IMI 58289]}
A00639	{Contig1:2647031:2650470:+}	{gi|629696303|ref|XP_007813443.1|; cytochrome P450 51B [Metarhizium acridum CQMa 102]}
A00640	{Contig1:2650921:2651655:+}	{gi|672794418|gb|KFH44990.1|; hypothetical protein [Acremonium chrysogenum ATCC 11550, ACRE_041790]}
A00641	{Contig1:2653621:2655207:-}	{gi|629696297|ref|XP_007813440.1|; transcription initiation factor tfiid 55 kd subunit [Metarhizium acridum CQMa 102]}
A00642	{Contig1:2655908:2657347:-}	{gi|302922694|ref|XP_003053521.1|; hypothetical protein [Nectria haematococca mpVI 77-13-4, NECHADRAFT_31019]}
A00643	{Contig1:2660650:2663477:-}	{gi|667720382|gb|KFA62688.1|; hypothetical protein [Stachybotrys chlorohalonata IBT 40285, S40285_06976]}
A00644	{Contig1:2669947:2673900:-}	{gi|302922679|ref|XP_003053518.1|; predicted protein [Nectria haematococca mpVI 77-13-4]}
A00645	{Contig1:2680040:2682200:+}	{gi|672385681|gb|KFG87768.1|; putative nuclear mRNA splicing factor-associated protein [Metarhizium anisopliae]}
A00646	{Contig1:2683234:2685831:+}	{gi|667720362|gb|KFA62668.1|; hypothetical protein [Stachybotrys chlorohalonata IBT 40285, S40285_06985]}
A00647	{Contig1:2686417:2687371:-}	{gi|302922662|ref|XP_003053514.1|; predicted protein [Nectria haematococca mpVI 77-13-4]}
A00648	{Contig1:2689243:2690109:+}	{gi|631236482|ref|XP_007913163.1|; putative adp-ribosylation factor protein [Togninia minima UCRPA7]}
A00649	{Contig1:2691536:2693713:-}	{gi|358379834|gb|EHK17513.1|; hypothetical protein [Trichoderma virens Gv29-8, TRIVIDRAFT_80583]}
A00650	{Contig1:2694441:2695518:+}	{gi|667720367|gb|KFA62673.1|; hypothetical protein [Stachybotrys chlorohalonata IBT 40285, S40285_06989]}
A00651	{Contig1:2696083:2698348:-}	{gi|666405556|gb|KEY71046.1|; hypothetical protein [Stachybotrys chartarum]}
A00652	{Contig1:2699433:2701386:+}	{gi|666405605|gb|KEY71095.1|; hypothetical protein [Stachybotrys chartarum]}
A00653	{Contig1:2705621:2706094:+}	{gi|589101475|ref|XP_006962760.1|; carbohydrate kinase [Trichoderma reesei RUT C-30]}
A00654	{Contig1:2707130:2708161:+}	{gi|596682813|ref|XP_007279168.1|; ankyrin repeat-containing protein [Colletotrichum gloeosporioides Nara gc5]}
A00655	{Contig1:2709063:2710058:+}	{gi|630035203|ref|XP_007838911.1|; hypothetical protein [Pestalotiopsis fici W106-1, PFICI_12139]}
A00656	{Contig1:2710333:2711891:-}	{gi|358379838|gb|EHK17517.1|; hypothetical protein TRIVIDRAFT_134758, partial [Trichoderma virens Gv29-8]}
A00657	{Contig1:2712438:2713547:+}	{gi|302926107|ref|XP_003054228.1|; hypothetical protein [Nectria haematococca mpVI 77-13-4, NECHADRAFT_74734]}
A00658	{Contig1:2713763:2714586:-}	{gi|666405560|gb|KEY71050.1|; hypothetical protein [Stachybotrys chartarum|Stachybotrys chlorohalonata]}
A00659	{Contig1:2715159:2715843:+}	{gi|629696255|ref|XP_007813419.1|; 60S ribosomal protein L35 [Metarhizium acridum CQMa 102]}
A00660	{Contig1:2717269:2718103:-}	{gi|358400665|gb|EHK49991.1|; hypothetical protein TRIATDRAFT_51729, partial [Trichoderma atroviride IMI 206040]}
A00661	{Contig1:2720938:2721444:+}	{gi|342887882|gb|EGU87310.1|; hypothetical protein [Fusarium oxysporum]}
A00662	{Contig1:2722044:2725557:-}	{gi|591479948|gb|EXM11008.1|; pre-mRNA-processing ATP-dependent RNA helicase PRP5 [Fusarium oxysporum f. sp. cubense tropical race 4 54006]}
A00663	{Contig1:2726388:2727273:+}	{gi|589101485|ref|XP_006962765.1|; predicted protein [Trichoderma reesei QM6a]}
A00664	{Contig1:2727861:2729122:-}	{gi|302922636|ref|XP_003053508.1|; hypothetical protein [Nectria haematococca mpVI 77-13-4, NECHADRAFT_74729]}
A00665	{Contig1:2735099:2735746:-}	{gi|632917238|gb|KDB16726.1|; mitochondrial cytochrome b2 [Villosiclava virens]}
A00666	{Contig1:2735847:2736470:-}	{gi|587671772|gb|EWY94113.1|; L-lactate dehydrogenase (cytochrome) [Fusarium oxysporum]}
A00667	{Contig1:2737721:2738128:+}	{gi|685865881|ref|XP_009259973.1|; unnamed protein product [Fusarium pseudograminearum CS3487]}
A00668	{Contig1:2738494:2740233:-}	{gi|666405636|gb|KEY71126.1|; hypothetical protein [Stachybotrys chartarum]}
A00669	{Contig1:2740316:2741225:+}	{NA}
A00670	{Contig1:2743612:2745485:-}	{gi|302922623|ref|XP_003053505.1|; predicted protein [Nectria haematococca mpVI 77-13-4]}
A00671	{Contig1:2746451:2747171:+}	{gi|358379852|gb|EHK17531.1|; hypothetical protein [Trichoderma virens Gv29-8, TRIVIDRAFT_80591]}
A00672	{Contig1:2747552:2748617:-}	{gi|672794402|gb|KFH44974.1|; Amino-acid transporter-like protein [Acremonium chrysogenum ATCC 11550]}
A00673	{Contig1:2754162:2754893:-}	{gi|358400679|gb|EHK50005.1|; hypothetical protein [Trichoderma atroviride IMI 206040, TRIATDRAFT_51748]}
A00674	{Contig1:2756451:2758784:-}	{gi|531860039|gb|EQK98801.1|; Y-family of DNA polymerase [Ophiocordyceps sinensis CO18]}
A00675	{Contig1:2770804:2771955:+}	{gi|358379860|gb|EHK17539.1|; hypothetical protein [Trichoderma virens Gv29-8, TRIVIDRAFT_214110]}
A00676	{Contig1:2772794:2774192:-}	{gi|590045949|gb|EXK47807.1|; hypothetical protein [Fusarium oxysporum f. sp. melonis 26406, FOMG_01038]}
A00677	{Contig1:2779205:2780770:+}	{gi|358379863|gb|EHK17542.1|; hypothetical protein [Trichoderma virens Gv29-8, TRIVIDRAFT_160870]}
A00678	{Contig1:2780898:2783334:-}	{gi|596554646|gb|EYB33735.1|; hypothetical protein [Fusarium graminearum, FG05_01042]}
A00679	{Contig1:2790786:2793700:+}	{NA}
A00680	{Contig1:2795217:2798213:-}	{gi|629716076|ref|XP_007820102.1|; anaphase-promoting complex subunit ApcB, putative [Metarhizium anisopliae ARSEF 23]}
A00681	{Contig1:2811115:2812172:-}	{gi|587703949|gb|EWZ50554.1|; hypothetical protein [Fusarium oxysporum Fo47, FOZG_01029]}
A00682	{Contig1:2830373:2830864:+}	{gi|666405620|gb|KEY71110.1|; hypothetical protein [Stachybotrys chartarum]}
A00683	{Contig1:2839488:2840879:+}	{gi|302887863|ref|XP_003042819.1|; hypothetical protein [Nectria haematococca mpVI 77-13-4, NECHADRAFT_86700]}
A00684	{Contig1:2849648:2851412:+}	{gi|589101503|ref|XP_006962774.1|; predicted protein [Trichoderma reesei QM6a]}
A00685	{Contig1:2853052:2871755:+}	{NA}
A00686	{Contig1:2875424:2877561:+}	{gi|594719699|gb|EXV02588.1|; PCNA and myosin-binding domain protein [Metarhizium robertsii]}
A00687	{Contig1:2879900:2881235:+}	{gi|358400706|gb|EHK50032.1|; hypothetical protein [Trichoderma atroviride IMI 206040, TRIATDRAFT_297381]}
A00688	{Contig1:2882028:2883457:+}	{gi|531864795|gb|EQL01797.1|; pyridoxine kinase [Ophiocordyceps sinensis CO18]}
A00689	{Contig1:2883673:2884285:-}	{gi|672384874|gb|KFG86967.1|; dUTP pyrophosphatase [Metarhizium anisopliae]}
A00690	{Contig1:2884709:2885759:-}	{gi|302922582|ref|XP_003053496.1|; hypothetical protein [Nectria haematococca mpVI 77-13-4, NECHADRAFT_74699]}
A00691	{Contig1:2886926:2888481:+}	{gi|358379880|gb|EHK17559.1|; hypothetical protein [Trichoderma virens Gv29-8, TRIVIDRAFT_231881]}
A00692	{Contig1:2889224:2889966:-}	{gi|589101959|ref|XP_006963002.1|; hypothetical protein [Trichoderma reesei RUT C-30, M419DRAFT_140399]}
A00693	{Contig1:2891520:2893182:+}	{gi|302926007|ref|XP_003054208.1|; hypothetical protein [Nectria haematococca mpVI 77-13-4, NECHADRAFT_74696]}
A00694	{Contig1:2893389:2895118:-}	{gi|596554662|gb|EYB33751.1|; hypothetical protein [Fusarium graminearum, FG05_01058]}
A00695	{Contig1:2897257:2898981:-}	{gi|629690571|ref|XP_007810577.1|; FKBP-type peptidyl-prolyl isomerase, putative [Metarhizium acridum CQMa 102]}
A00696	{Contig1:2899690:2900598:-}	{gi|672791652|gb|KFH42283.1|; hypothetical protein [Acremonium chrysogenum ATCC 11550, ACRE_069820]}
A00697	{Contig1:2901348:2903143:-}	{gi|572281352|gb|ETS04376.1|; hypothetical protein [Trichoderma reesei RUT C-30, M419DRAFT_6238]}
A00698	{Contig1:2905448:2906264:-}	{gi|399163847|emb|CCE35368.1|; uncharacterized protein CPUR_03356 [Claviceps purpurea 20.1]}
A00699	{Contig1:2908183:2909721:+}	{gi|358392917|gb|EHK42321.1|; mPR-like GPCR protein [Trichoderma atroviride IMI 206040]}
A00700	{Contig1:2910883:2912383:-}	{gi|629690581|ref|XP_007810582.1|; mitotic check point protein (Bub2), putative [Metarhizium acridum CQMa 102]}
A00701	{Contig1:2915219:2916550:+}	{NA}
A00702	{Contig1:2916987:2918360:+}	{gi|558857491|gb|ESU07574.1|; hypothetical protein [Fusarium graminearum PH-1, FGSG_02174]}
A00703	{Contig1:2920821:2923374:+}	{gi|629690583|ref|XP_007810583.1|; sulfate permease [Metarhizium acridum CQMa 102]}
A00704	{Contig1:2924054:2924776:+}	{gi|666405597|gb|KEY71087.1|; hypothetical protein [Stachybotrys chartarum]}
A00705	{Contig1:2931340:2932215:+}	{gi|667724339|gb|KFA66325.1|; hypothetical protein [Stachybotrys chlorohalonata IBT 40285, S40285_01893]}
A00706	{Contig1:2934104:2935120:-}	{gi|572281319|gb|ETS04343.1|; hypothetical protein [Trichoderma reesei RUT C-30, M419DRAFT_96150]}
A00707	{Contig1:2935238:2936380:-}	{gi|629690589|ref|XP_007810586.1|; Fungal specific transcription factor, putative [Metarhizium acridum CQMa 102]}
A00708	{Contig1:2937806:2940199:-}	{gi|666405594|gb|KEY71084.1|; hypothetical protein [Stachybotrys chartarum]}
A00709	{Contig1:2940527:2941810:-}	{NA}
A00710	{Contig1:2948938:2949495:+}	{gi|672791676|gb|KFH42307.1|; hypothetical protein [Acremonium chrysogenum ATCC 11550, ACRE_069710]}
A00711	{Contig1:2949888:2953774:-}	{gi|572281322|gb|ETS04346.1|; hypothetical protein [Trichoderma reesei RUT C-30, M419DRAFT_23922]}
A00712	{Contig1:2954778:2955866:+}	{gi|358383884|gb|EHK21545.1|; hypothetical protein [Trichoderma virens Gv29-8, TRIVIDRAFT_52324]}
A00713	{Contig1:2957320:2958110:+}	{gi|558856275|gb|ESU06358.1|; hypothetical protein [Fusarium graminearum|Fusarium graminearum,]}
A00714	{Contig1:2958919:2959890:-}	{gi|399163834|emb|CCE35355.1|; related to small nuclear ribonucleoprotein B [Claviceps purpurea 20.1]}
A00715	{Contig1:2960266:2960911:+}	{gi|632913776|gb|KDB13460.1|; 60S ribosomal protein L11 [Villosiclava virens]}
A00716	{Contig1:2962816:2964559:+}	{gi|358379905|gb|EHK17584.1|; hypothetical protein [Trichoderma virens Gv29-8, TRIVIDRAFT_88676]}
A00717	{Contig1:2965286:2966486:+}	{gi|302925947|ref|XP_003054196.1|; ATP-dependent NAD(P)HX dehydratase {ECO: 0000255|HAMAP-Rule: MF_03157} [Nectria haematococca mpVI 77-13-4] [sp]}
A00718	{Contig1:2974338:2975045:+}	{gi|531867506|gb|EQL04261.1|; hypothetical protein [Ophiocordyceps sinensis CO18, OCS_00011]}
A00719	{Contig1:2976484:2981447:-}	{gi|302922525|ref|XP_003053484.1|; hypothetical protein [Nectria haematococca mpVI 77-13-4, NECHADRAFT_31723]}
A00720	{Contig1:2984233:2985525:-}	{gi|358400731|gb|EHK50057.1|; hypothetical protein [Trichoderma atroviride IMI 206040, TRIATDRAFT_297400]}
A00721	{Contig1:2985972:2986874:+}	{gi|302925936|ref|XP_003054194.1|; predicted protein [Nectria haematococca mpVI 77-13-4]}
A00722	{Contig1:2990620:2992068:+}	{gi|358400729|gb|EHK50055.1|; hypothetical protein [Trichoderma atroviride IMI 206040, TRIATDRAFT_234537]}
A00723	{Contig1:2992932:2994918:-}	{gi|667724292|gb|KFA66278.1|; hypothetical protein [Stachybotrys chlorohalonata IBT 40285, S40285_01877]}
A00724	{Contig1:2997293:2998269:-}	{gi|558856294|gb|ESU06377.1|; GTP-binding nuclear protein GSP1/Ran [Fusarium graminearum PH-1]}
A00725	{Contig1:2999431:3000284:-}	{gi|584128293|gb|EWG37712.1|; 26S proteasome non-ATPase regulatory subunit 9 [Fusarium verticillioides 7600]}
A00726	{Contig1:3000878:3001823:+}	{gi|666405575|gb|KEY71065.1|; hypothetical protein [Stachybotrys chartarum IBT 7711, S7711_00889]}
A00727	{Contig1:3003257:3003920:+}	{gi|531867515|gb|EQL04270.1|; Histone H4 acetyltransferase, NuA4 complex, Eaf6 [Ophiocordyceps sinensis CO18]}
A00728	{Contig1:3004718:3007832:+}	{gi|399163821|emb|CCE35342.1|; related to secreted dipeptidyl-peptidase V precursor [Claviceps purpurea 20.1]}
A00729	{Contig1:3008690:3009399:+}	{gi|685866823|ref|XP_009260444.1|; unnamed protein product [Fusarium pseudograminearum CS5834]}
A00730	{Contig1:3010036:3012355:-}	{gi|629692623|ref|XP_007811603.1|; pentatricopeptide repeat containing protein [Metarhizium acridum CQMa 102]}
A00731	{Contig1:3013417:3014253:+}	{gi|358400717|gb|EHK50043.1|; hypothetical protein [Trichoderma atroviride IMI 206040, TRIATDRAFT_234511]}
A00732	{Contig1:3016236:3017846:+}	{gi|573986963|ref|XP_006671402.1|; phenylalanyl-tRNA synthetase alpha chain [Cordyceps militaris CM01]}
A00733	{Contig1:3018427:3018844:-}	{NA}
A00734	{Contig1:3024236:3025323:-}	{gi|682274229|gb|KFX97231.1|; hypothetical protein [Pseudogymnoascus pannorum VKM F-3557, V490_02900]}
A00735	{Contig1:3027297:3030859:+}	{gi|667647527|ref|XP_008595595.1|; tetratricopeptide repeat domain-containing protein [Beauveria bassiana ARSEF 2860]}
A00736	{Contig1:3032676:3033986:+}	{gi|682294756|gb|KFY09283.1|; hypothetical protein V491_08275, partial [Pseudogymnoascus pannorum VKM F-3775]}
A00737	{Contig1:3036898:3038096:-}	{gi|594719751|gb|EXV02640.1|; G-patch domain protein [Metarhizium robertsii]}
A00738	{Contig1:3038936:3041389:-}	{gi|302922488|ref|XP_003053476.1|; hypothetical protein [Nectria haematococca mpVI 77-13-4, NECHADRAFT_30647]}
A00739	{Contig1:3045817:3047822:-}	{gi|380482945|emb|CCF40922.1|; hypothetical protein CH063_11365, partial [Colletotrichum higginsianum]}
A00740	{Contig1:3048583:3050737:-}	{gi|18765877|gb|AAL78812.1|AF397019_1; endochitinase class V precursor [Trichoderma virens]}
A00741	{Contig1:3057751:3060057:-}	{gi|667519035|gb|KFA48399.1|; hypothetical protein [Stachybotrys chartarum]}
A00742	{Contig1:3060813:3061208:-}	{NA}
A00743	{Contig1:3061371:3062934:-}	{gi|587671931|gb|EWY94272.1|; 6-phosphogluconate dehydrogenase, decarboxylating 1 [Fusarium oxysporum]}
A00744	{Contig1:3065530:3066321:+}	{gi|358383867|gb|EHK21528.1|; hypothetical protein [Trichoderma virens Gv29-8, TRIVIDRAFT_180415]}
A00745	{Contig1:3066906:3067766:-}	{gi|531867529|gb|EQL04284.1|; nucleotide-sugar transporter [Ophiocordyceps sinensis CO18]}
A00746	{Contig1:3072980:3074037:+}	{gi|302922484|ref|XP_003053475.1|; glycoside hydrolase family 15 [Nectria haematococca mpVI 77-13-4]}
A00747	{Contig1:3075438:3076298:-}	{gi|629716197|ref|XP_007820139.1|; hypothetical protein [Metarhizium robertsii, X797_003750]}
A00748	{Contig1:3076843:3078111:-}	{gi|632913805|gb|KDB13489.1|; transcription initiation factor iif [Villosiclava virens]}
A00749	{Contig1:3079014:3080237:+}	{gi|629716191|ref|XP_007820137.1|; RNA polymerase II transcription factor SIII (Elongin) subunit A, putative [Metarhizium anisopliae|Metarhizium robertsii]}
A00750	{Contig1:3080978:3081568:-}	{gi|302922462|ref|XP_003053470.1|; predicted protein [Nectria haematococca mpVI 77-13-4]}
A00751	{Contig1:3082163:3083219:-}	{gi|589110361|ref|XP_006967203.1|; predicted protein [Trichoderma reesei QM6a]}
A00752	{Contig1:3083877:3085784:-}	{gi|629692663|ref|XP_007811623.1|; hypothetical protein [Metarhizium acridum CQMa 102, MAC_05283]}
A00753	{Contig1:3088586:3089202:+}	{gi|667647131|ref|XP_008595397.1|; density-regulated protein DRP1 [Beauveria bassiana ARSEF 2860]}
A00754	{Contig1:3090883:3092040:+}	{gi|629716167|ref|XP_007820130.1|; 26S proteasome regulatory subunit S5A, multiubiquitin chain binding protein [Metarhizium anisopliae]}
A00755	{Contig1:3092249:3093319:-}	{gi|572277050|gb|ETS00332.1|; Sybindin-like protein [Trichoderma reesei RUT C-30]}
A00756	{Contig1:3093750:3094347:+}	{gi|358387427|gb|EHK25022.1|; hypothetical protein [Trichoderma virens Gv29-8, TRIVIDRAFT_30210]}
A00757	{Contig1:3099322:3101462:-}	{gi|587703806|gb|EWZ50411.1|; hypothetical protein [Fusarium oxysporum]}
A00758	{Contig1:3101843:3102612:+}	{gi|584128343|gb|EWG37762.1|; hypothetical protein [Fusarium verticillioides 7600, FVEG_01256]}
A00759	{Contig1:3102944:3104047:-}	{gi|629692689|ref|XP_007811636.1|; hypothetical protein [Metarhizium acridum CQMa 102, MAC_05296]}
A00760	{Contig1:3104592:3105355:+}	{gi|629716137|ref|XP_007820121.1|; riboflavin synthase alpha chain [Metarhizium anisopliae|Metarhizium robertsii]}
A00761	{Contig1:3105470:3107230:-}	{gi|302922422|ref|XP_003053462.1|; predicted protein [Nectria haematococca mpVI 77-13-4]}
A00762	{Contig1:3109915:3110901:+}	{NA}
A00763	{Contig1:3111476:3113158:-}	{gi|672385744|gb|KFG87831.1|; N-acetylglucosamine-phosphate mutase [Metarhizium anisopliae]}
A00764	{Contig1:3114460:3115554:-}	{gi|629692697|ref|XP_007811640.1|; protein arginine N-methyltransferase 1 [Metarhizium acridum CQMa 102]}
A00765	{Contig1:3116897:3117739:-}	{gi|342879586|gb|EGU80831.1|; probable NSA2-involved in biogenesis of ribosomal large subunit [Fusarium fujikuroi IMI 58289]}
A00766	{Contig1:3118067:3118696:+}	{gi|672385741|gb|KFG87828.1|; YmL49 [Metarhizium anisopliae]}
A00767	{Contig1:3119483:3120106:-}	{NA}
A00768	{Contig1:3120318:3121184:-}	{NA}
A00769	{Contig1:3122901:3124184:+}	{gi|672793025|gb|KFH43623.1|; hypothetical protein [Acremonium chrysogenum ATCC 11550, ACRE_056120]}
A00770	{Contig1:3124866:3125890:-}	{gi|358388932|gb|EHK26525.1|; hypothetical protein [Trichoderma virens Gv29-8, TRIVIDRAFT_142610]}
A00771	{Contig1:3128738:3130603:-}	{gi|358388930|gb|EHK26523.1|; hypothetical protein [Trichoderma virens Gv29-8, TRIVIDRAFT_91213]}
A00772	{Contig1:3131978:3134585:-}	{gi|629692711|ref|XP_007811647.1|; hypothetical protein [Metarhizium acridum CQMa 102, MAC_05307]}
A00773	{Contig1:3140687:3143490:+}	{gi|531861392|gb|EQK99470.1|; protein family UPF0592 [Ophiocordyceps sinensis CO18]}
A00774	{Contig1:3144604:3145302:-}	{gi|358388927|gb|EHK26520.1|; hypothetical protein [Trichoderma virens Gv29-8, TRIVIDRAFT_59760]}
A00775	{Contig1:3147369:3149243:+}	{gi|629692719|ref|XP_007811651.1|; hypothetical protein [Metarhizium acridum CQMa 102, MAC_05311]}
A00776	{Contig1:3153344:3155092:-}	{gi|589115683|ref|XP_006969864.1|; Endopolyphosphatase [Trichoderma reesei RUT C-30]}
A00777	{Contig1:3157971:3158497:-}	{NA}
A00778	{Contig1:3160081:3161406:-}	{gi|629716380|ref|XP_007820197.1|; glycine cleavage system T protein (aminomethyltransferase) [Metarhizium anisopliae|Metarhizium robertsii]}
A00779	{Contig1:3165452:3166201:+}	{gi|587671993|gb|EWY94334.1|; hypothetical protein [Fusarium oxysporum FOSC 3-a, FOYG_07129]}
A00780	{Contig1:3167584:3168561:-}	{gi|629716391|ref|XP_007820200.1|; 60S ribosomal protein L6 [Metarhizium robertsii]}
A00781	{Contig1:3169334:3170541:+}	{gi|342879604|gb|EGU80849.1|; probable PEP8-vacuolar protein sorting/targeting protein [Fusarium fujikuroi IMI 58289]}
A00782	{Contig1:3171119:3174597:-}	{gi|531863655|gb|EQL00900.1|; DNA repair protein RAD51 [Ophiocordyceps sinensis CO18]}
A00783	{Contig1:3175126:3176280:-}	{gi|517310718|emb|CCT62132.1|; probable Rad51 homolog MEI-3 [Fusarium fujikuroi IMI 58289]}
A00784	{Contig1:3179170:3179835:-}	{gi|302922354|ref|XP_003053448.1|; hypothetical protein [Nectria haematococca mpVI 77-13-4, NECHADRAFT_102357]}
A00785	{Contig1:3182024:3183499:-}	{gi|530461676|gb|EQB44736.1|; hypothetical protein [Colletotrichum gloeosporioides Cg-14, CGLO_16483]}
A00786	{Contig1:3190595:3191437:-}	{gi|399163764|emb|CCE35285.1|; probable proteasome endopeptidase complex subunit PRE7 [Claviceps purpurea 20.1]}
A00787	{Contig1:3191830:3197744:+}	{gi|666398950|gb|KEY64804.1|; hypothetical protein [Stachybotrys chartarum IBT 7711, S7711_08082]}
A00788	{Contig1:3198046:3200282:-}	{gi|629690523|ref|XP_007810553.1|; cation diffusion facilitator 10 [Metarhizium acridum CQMa 102]}
A00789	{Contig1:3206527:3209385:+}	{gi|629690521|ref|XP_007810552.1|; hypothetical protein [Metarhizium acridum CQMa 102, MAC_04212]}
A00790	{Contig1:3209857:3210572:-}	{gi|632914370|gb|KDB14017.1|; 6, 7-dimethyl-8-ribityllumazine synthase [Villosiclava virens]}
A00791	{Contig1:3217641:3221052:+}	{gi|475664468|gb|EMT62263.1|; hypothetical protein [Fusarium oxysporum f. sp. cubense race 4, FOC4_g10015350]}
A00792	{Contig1:3221977:3224178:-}	{gi|629690513|ref|XP_007810548.1|; exonuclease [Metarhizium acridum CQMa 102]}
A00793	{Contig1:3224896:3226612:+}	{gi|572278099|gb|ETS01315.1|; hypothetical protein [Trichoderma reesei RUT C-30, M419DRAFT_81850]}
A00794	{Contig1:3226712:3227236:-}	{gi|558856369|gb|ESU06452.1|; hypothetical protein [Fusarium graminearum PH-1, FGSG_01168]}
A00795	{Contig1:3230660:3231590:-}	{gi|667735499|gb|KFA74849.1|; hypothetical protein [Stachybotrys chartarum IBT 40288, S40288_03473]}
A00796	{Contig1:3234171:3235301:+}	{gi|667721995|gb|KFA64217.1|; hypothetical protein [Stachybotrys chlorohalonata IBT 40285, S40285_00883]}
A00797	{Contig1:3236509:3236766:+}	{gi|358395913|gb|EHK45300.1|; hypothetical protein [Trichoderma atroviride IMI 206040, TRIATDRAFT_299974]}
A00798	{Contig1:3237995:3239233:+}	{gi|302925775|ref|XP_003054162.1|; hypothetical protein [Nectria haematococca mpVI 77-13-4, NECHADRAFT_89980]}
A00799	{Contig1:3239845:3241052:-}	{gi|358395912|gb|EHK45299.1|; hypothetical protein [Trichoderma atroviride IMI 206040, TRIATDRAFT_221642]}
A00800	{Contig1:3243365:3245032:-}	{gi|629690501|ref|XP_007810542.1|; HLH transcription factor (Hpa3), putative [Metarhizium acridum CQMa 102]}
A00801	{Contig1:3258607:3260603:-}	{gi|672790694|gb|KFH41359.1|; Peroxisomal targeting signal receptor-like protein [Acremonium chrysogenum ATCC 11550]}
A00802	{Contig1:3261200:3262224:+}	{gi|672384848|gb|KFG86941.1|; Brix domain-containing protein-like protein [Metarhizium anisopliae]}
A00803	{Contig1:3262903:3264446:-}	{gi|594719682|gb|EXV02571.1|; Zn(2)-Cys(6) zinc finger domain protein [Metarhizium robertsii]}
A00804	{Contig1:3267867:3269126:+}	{gi|629716051|ref|XP_007820094.1|; cystathionine beta-lyase/cystathionine gamma-synthase [Metarhizium robertsii]}
A00805	{Contig1:3269441:3271131:-}	{gi|302922296|ref|XP_003053436.1|; predicted protein [Nectria haematococca mpVI 77-13-4]}
A00806	{Contig1:3275926:3276697:+}	{gi|685852391|ref|XP_009253228.1|; hypothetical protein [Fusarium pseudograminearum CS3096, FPSE_01834]}
A00807	{Contig1:3293267:3294121:+}	{gi|672384833|gb|KFG86926.1|; hypothetical protein [Metarhizium anisopliae, MANI_024710]}
A00808	{Contig1:3296599:3297866:+}	{gi|666401034|gb|KEY66806.1|; hypothetical protein [Stachybotrys chartarum]}
A00809	{Contig1:3299264:3301232:-}	{gi|594719668|gb|EXV02557.1|; chromatin remodelling complex Rsc7/Swp82 subunit [Metarhizium robertsii]}
A00810	{Contig1:3313761:3314606:+}	{NA}
A00811	{Contig1:3314717:3316420:+}	{gi|667733955|gb|KFA73377.1|; hypothetical protein [Stachybotrys chartarum IBT 40288, S40288_09910]}
A00812	{Contig1:3316664:3318414:-}	{gi|672384837|gb|KFG86930.1|; nucleolar GTP-binding protein 2 [Metarhizium anisopliae]}
A00813	{Contig1:3319321:3320757:+}	{gi|589108469|ref|XP_006966257.1|; putative glutamate-1-semialdehyde 2, 1-aminomutase [Trichoderma reesei RUT C-30]}
A00814	{Contig1:3321063:3321782:+}	{gi|358388846|gb|EHK26439.1|; hypothetical protein [Trichoderma virens Gv29-8, TRIVIDRAFT_188750]}
A00815	{Contig1:3322592:3324302:-}	{gi|629715996|ref|XP_007820076.1|; serine/threonine protein kinase domain protein [Metarhizium robertsii]}
A00816	{Contig1:3326492:3327802:+}	{gi|672384829|gb|KFG86923.1|; mitochondrial import inner membrane translocase subunit tim-54 [Metarhizium anisopliae]}
A00817	{Contig1:3328142:3328932:-}	{gi|667737506|gb|KFA76767.1|; hypothetical protein [Stachybotrys chartarum IBT 40288, S40288_08669]}
A00818	{Contig1:3330878:3331873:-}	{gi|589108705|ref|XP_006966375.1|; putative cyclin-like protein [Trichoderma reesei RUT C-30]}
A00819	{Contig1:3342511:3343545:-}	{gi|672790187|gb|KFH40880.1|; Chromatin structure-remodeling complex subunit-like protein [Acremonium chrysogenum ATCC 11550]}
A00820	{Contig1:3347052:3352304:-}	{gi|632913898|gb|KDB13582.1|; E3 ubiquitin-protein ligase ubr11 [Villosiclava virens]}
A00821	{Contig1:3353433:3353817:-}	{gi|667651837|ref|XP_008597750.1|; ubiquinol-cytochrome C reductase [Beauveria bassiana ARSEF 2860]}
A00822	{Contig1:3354284:3354874:+}	{gi|302925722|ref|XP_003054151.1|; hypothetical protein [Nectria haematococca mpVI 77-13-4, NECHADRAFT_98709]}
A00823	{Contig1:3355801:3357158:+}	{gi|672790182|gb|KFH40875.1|; 26S protease subunit-like protein [Acremonium chrysogenum ATCC 11550]}
A00824	{Contig1:3359928:3362463:+}	{gi|629690439|ref|XP_007810511.1|; glutamine: fructose-6-phosphate amidotransferase [Metarhizium acridum CQMa 102]}
A00825	{Contig1:3363102:3364106:-}	{gi|358388830|gb|EHK26423.1|; hypothetical protein [Trichoderma virens Gv29-8, TRIVIDRAFT_86444]}
A00826	{Contig1:3364576:3365712:+}	{gi|629690435|ref|XP_007810509.1|; HMG box protein [Metarhizium acridum CQMa 102]}
A00827	{Contig1:3366586:3367362:-}	{gi|587703604|gb|EWZ50209.1|; hypothetical protein [Fusarium oxysporum Fo47, FOZG_00844]}
A00828	{Contig1:3369136:3370263:+}	{gi|358388827|gb|EHK26420.1|; hypothetical protein [Trichoderma virens Gv29-8, TRIVIDRAFT_73773]}
A00829	{Contig1:3371870:3375105:-}	{gi|672384796|gb|KFG86890.1|; putative GTPase-activating protein of the rho/rac family (LRG1 protein) [Metarhizium anisopliae]}
A00830	{Contig1:3376551:3378184:-}	{gi|629726605|ref|XP_007823397.1|; alpha/beta-hydrolase fold family protein [Metarhizium robertsii]}
A00831	{Contig1:3383030:3383506:+}	{gi|302925696|ref|XP_003054146.1|; hypothetical protein [Nectria haematococca mpVI 77-13-4, NECHADRAFT_98701]}
A00832	{Contig1:3384809:3385387:-}	{gi|587755864|gb|EXA53580.1|; hypothetical protein [Fusarium oxysporum]}
A00833	{Contig1:3387679:3389033:+}	{gi|576035200|ref|XP_006691473.1|; replication factor C subunit 2-like protein [Chaetomium thermophilum var. thermophilum DSM 1495]}
A00834	{Contig1:3391213:3397883:+}	{gi|589108491|ref|XP_006966268.1|; putative ATP dependent RNA helicase [Trichoderma reesei RUT C-30]}
A00835	{Contig1:3399140:3401249:+}	{gi|531866083|gb|EQL02922.1|; PWWP domain-containing protein [Ophiocordyceps sinensis CO18]}
A00836	{Contig1:3402306:3404786:+}	{gi|302925677|ref|XP_003054142.1|; hypothetical protein [Nectria haematococca mpVI 77-13-4, NECHADRAFT_30596]}
A00837	{Contig1:3410592:3411047:+}	{gi|594717772|gb|EXV00668.1|; hypothetical protein [Metarhizium robertsii, X797_006075]}
A00838	{Contig1:3411705:3412586:-}	{gi|629726638|ref|XP_007823408.1|; preprotein translocase subunit SEC66 [Metarhizium robertsii]}
A00839	{Contig1:3413538:3415784:+}	{gi|629690403|ref|XP_007810493.1|; NPL4 family protein [Metarhizium acridum CQMa 102]}
A00840	{Contig1:3418262:3420928:-}	{gi|125586014|gb|EAZ26678.1|; hypothetical protein [Oryza sativa Japonica Group, OsJ_10582]}
A00841	{Contig1:3424600:3428289:+}	{gi|302922225|ref|XP_003053421.1|; predicted protein [Nectria haematococca mpVI 77-13-4]}
A00842	{Contig1:3440803:3441369:-}	{gi|594717779|gb|EXV00675.1|; DUF962 domain protein [Metarhizium robertsii]}
A00843	{Contig1:3443060:3443763:+}	{gi|358395852|gb|EHK45239.1|; hypothetical protein [Trichoderma atroviride IMI 206040, TRIATDRAFT_299936]}
A00844	{Contig1:3444650:3445853:+}	{gi|667735469|gb|KFA74819.1|; hypothetical protein [Stachybotrys chartarum IBT 40288, S40288_03517]}
A00845	{Contig1:3445927:3446332:-}	{gi|666399344|gb|KEY65183.1|; hypothetical protein [Stachybotrys chartarum]}
A00846	{Contig1:3446775:3447918:+}	{gi|302925638|ref|XP_003054134.1|; hypothetical protein [Nectria haematococca mpVI 77-13-4, NECHADRAFT_98694]}
A00847	{Contig1:3448717:3449161:+}	{gi|629726669|ref|XP_007823418.1|; DUF3602 domain protein [Metarhizium robertsii]}
A00848	{Contig1:3451973:3454130:+}	{gi|629648566|ref|XP_007801853.1|; Autophagy-related protein [Endocarpon pusillum Z07020]}
A00849	{Contig1:3455532:3457069:+}	{gi|667721951|gb|KFA64173.1|; hypothetical protein [Stachybotrys chlorohalonata IBT 40285, S40285_00836]}
A00850	{Contig1:3457613:3459856:-}	{gi|607892517|gb|EZF31886.1|; AGC/AKT protein kinase [Trichophyton interdigitale]}
A00851	{Contig1:3460889:3461913:+}	{gi|632913868|gb|KDB13552.1|; F-actin capping protein beta subunit [Villosiclava virens]}
A00852	{Contig1:3468903:3470186:+}	{gi|358388779|gb|EHK26372.1|; hypothetical protein [Trichoderma virens Gv29-8, TRIVIDRAFT_35164]}
A00853	{Contig1:3472626:3473273:+}	{gi|589108521|ref|XP_006966283.1|; hypothetical protein [Trichoderma reesei RUT C-30, M419DRAFT_123701]}
A00854	{Contig1:3473649:3474259:-}	{gi|589108725|ref|XP_006966385.1|; putative cystathionine beta-synthase [Trichoderma reesei RUT C-30]}
A00855	{Contig1:3478401:3480405:+}	{gi|594717791|gb|EXV00687.1|; ubiquitin carboxyl-terminal hydrolase family protein [Metarhizium robertsii]}
A00856	{Contig1:3481896:3482456:+}	{NA}
A00857	{Contig1:3483434:3485299:+}	{gi|358388774|gb|EHK26367.1|; glycosyltransferase family 22 protein [Trichoderma virens Gv29-8]}
A00858	{Contig1:3485980:3492979:-}	{gi|399166039|emb|CCE33080.1|; probable adenylate cyclase [Claviceps purpurea 20.1]}
A00859	{Contig1:3498390:3499124:-}	{gi|531863423|gb|EQL00717.1|; hypothetical protein [Ophiocordyceps sinensis CO18, OCS_03578]}
A00860	{Contig1:3500906:3502290:+}	{gi|302925572|ref|XP_003054122.1|; predicted protein [Nectria haematococca mpVI 77-13-4]}
A00861	{Contig1:3504870:3505157:+}	{gi|589108729|ref|XP_006966387.1|; molybdenum cofactor synthesis protein 2A [Trichoderma reesei RUT C-30]}
A00862	{Contig1:3512077:3513236:+}	{gi|358395830|gb|EHK45217.1|; hypothetical protein [Trichoderma atroviride IMI 206040, TRIATDRAFT_299913]}
A00863	{Contig1:3516200:3516844:+}	{NA}
A00864	{Contig1:3516934:3517641:+}	{NA}
A00865	{Contig1:3520017:3521308:+}	{gi|589108535|ref|XP_006966290.1|; dihydrouridine synthase [Trichoderma reesei RUT C-30]}
A00866	{Contig1:3521640:3524177:-}	{gi|667658997|ref|XP_008601330.1|; exocyst complex component Sec10 [Beauveria bassiana ARSEF 2860]}
A00867	{Contig1:3524726:3526144:+}	{gi|632913852|gb|KDB13536.1|; di-trans, poly-cis-decaprenylcistransferase [Villosiclava virens]}
A00868	{Contig1:3528129:3529728:+}	{gi|589108539|ref|XP_006966292.1|; guanine methyltransferase Trm5 [Trichoderma reesei RUT C-30]}
A00869	{Contig1:3539611:3541445:+}	{gi|358388759|gb|EHK26352.1|; hypothetical protein [Trichoderma virens Gv29-8, TRIVIDRAFT_36226]}
A00870	{Contig1:3543150:3546394:-}	{gi|672384746|gb|KFG86840.1|; Mitochondrial protein cyt-4 [Metarhizium anisopliae]}
A00871	{Contig1:3550923:3553237:+}	{gi|589108543|ref|XP_006966294.1|; glycoside hydrolase family 17 [Trichoderma reesei QM6a]}
A00872	{Contig1:3556349:3558704:-}	{gi|632913846|gb|KDB13530.1|; WD domain containing protein [Villosiclava virens]}
A00873	{Contig1:3563866:3568435:-}	{gi|531856297|gb|EQK97771.1|; threonine-tRNA ligase [Ophiocordyceps sinensis CO18]}
A00874	{Contig1:3568830:3569264:+}	{gi|594717818|gb|EXV00714.1|; hypothetical protein [Metarhizium robertsii, X797_006122]}
A00875	{Contig1:3569633:3571281:-}	{gi|302922159|ref|XP_003053408.1|; predicted protein [Nectria haematococca mpVI 77-13-4]}
A00876	{Contig1:3573669:3574954:-}	{gi|629683173|ref|XP_007806882.1|; cytochrome c peroxidase precursor [Metarhizium acridum CQMa 102]}
A00877	{Contig1:3576641:3579800:-}	{gi|358388749|gb|EHK26342.1|; hypothetical protein [Trichoderma virens Gv29-8, TRIVIDRAFT_188676]}
A00878	{Contig1:3580738:3583060:+}	{gi|667721952|gb|KFA64174.1|; hypothetical protein [Stachybotrys chlorohalonata IBT 40285, S40285_00804]}
A00879	{Contig1:3583244:3584643:+}	{NA}
A00880	{Contig1:3587009:3587476:+}	{gi|667721990|gb|KFA64212.1|; hypothetical protein [Stachybotrys chlorohalonata IBT 40285, S40285_00803]}
A00881	{Contig1:3588661:3590110:-}	{gi|629683159|ref|XP_007806875.1|; 14-3-3-like protein [Metarhizium acridum CQMa 102]}
A00882	{Contig1:3597211:3598883:-}	{gi|667721890|gb|KFA64112.1|; hypothetical protein [Stachybotrys chlorohalonata IBT 40285, S40285_00798]}
A00883	{Contig1:3599875:3600784:+}	{gi|302925511|ref|XP_003054110.1|; predicted protein [Nectria haematococca mpVI 77-13-4]}
A00884	{Contig1:3601276:3604525:-}	{gi|629683145|ref|XP_007806868.1|; putative calcium P-type ATPase [Metarhizium acridum CQMa 102]}
A00885	{Contig1:3611971:3612466:+}	{gi|667659053|ref|XP_008601358.1|; shwachman-Bodian-Diamond syndrome protein [Beauveria bassiana ARSEF 2860]}
A00886	{Contig1:3613942:3614519:-}	{gi|666401774|gb|KEY67515.1|; hypothetical protein [Stachybotrys chartarum|Stachybotrys chlorohalonata]}
A00887	{Contig1:3621168:3621806:-}	{gi|672384404|gb|KFG86500.1|; OPA3 domain protein [Metarhizium anisopliae]}
A00888	{Contig1:3623148:3623816:+}	{NA}
A00889	{Contig1:3624209:3626311:+}	{gi|629697121|ref|XP_007813852.1|; serine/threonine protein kinase [Metarhizium acridum CQMa 102]}
A00890	{Contig1:3628046:3628966:-}	{NA}
A00891	{Contig1:3629467:3630675:-}	{NA}
A00892	{Contig1:3639332:3641671:+}	{gi|302925486|ref|XP_003054105.1|; predicted protein [Nectria haematococca mpVI 77-13-4]}
A00893	{Contig1:3650824:3653582:-}	{gi|666401766|gb|KEY67507.1|; hypothetical protein [Stachybotrys chartarum]}
A00894	{Contig1:3654979:3655515:+}	{gi|302925478|ref|XP_003054103.1|; hypothetical protein [Nectria haematococca mpVI 77-13-4, NECHADRAFT_74492]}
A00895	{Contig1:3656723:3657691:-}	{gi|399166027|emb|CCE33068.1|; uncharacterized protein CPUR_06991 [Claviceps purpurea 20.1]}
A00896	{Contig1:3663987:3664697:-}	{gi|629697135|ref|XP_007813859.1|; 60S ribosomal protein L33 [Metarhizium acridum CQMa 102]}
A00897	{Contig1:3666756:3668628:+}	{gi|667659081|ref|XP_008601372.1|; Glucose-6-phosphate 1-dehydrogenase (G6PD) [Beauveria bassiana ARSEF 2860]}
A00898	{Contig1:3674129:3676185:-}	{gi|629704019|ref|XP_007816354.1|; protoporphyrinogen oxidase [Metarhizium anisopliae|Metarhizium robertsii]}
A00899	{Contig1:3677127:3678695:-}	{gi|666401759|gb|KEY67500.1|; hypothetical protein [Stachybotrys chartarum]}
A00900	{Contig1:3681922:3683696:+}	{gi|672795247|gb|KFH45807.1|; Cytochrome p450 protein [Acremonium chrysogenum ATCC 11550]}
A00901	{Contig1:3683892:3685680:-}	{gi|589102651|ref|XP_006963348.1|; aminotransferase [Trichoderma reesei QM6a]}
A00902	{Contig1:3689440:3690782:+}	{gi|531856802|gb|EQK97869.1|; DUF1339 domain protein [Ophiocordyceps sinensis CO18]}
A00903	{Contig1:3691491:3692493:+}	{gi|517310577|emb|CCT62007.1|; Ckb-2 casein kinase II subunit beta-2 [Fusarium fujikuroi IMI 58289]}
A00904	{Contig1:3693130:3694522:-}	{gi|358378735|gb|EHK16416.1|; hypothetical protein [Trichoderma virens Gv29-8, TRIVIDRAFT_232165]}
A00905	{Contig1:3696509:3697794:-}	{gi|629704038|ref|XP_007816360.1|; 60S ribosomal protein L2 [Metarhizium anisopliae|Metarhizium robertsii]}
A00906	{Contig1:3699502:3701152:+}	{gi|591479409|gb|EXM10469.1|; cyclin B [Fusarium oxysporum f. sp. cubense tropical race 4 54006]}
A00907	{Contig1:3702385:3703526:+}	{gi|587672329|gb|EWY94670.1|; hypothetical protein [Fusarium oxysporum]}
A00908	{Contig1:3707289:3709147:+}	{gi|594718344|gb|EXV01238.1|; Zn(2)-Cys(6) zinc finger domain protein [Metarhizium robertsii]}
A00909	{Contig1:3714383:3715213:-}	{NA}
A00910	{Contig1:3727039:3728746:+}	{gi|589102289|ref|XP_006963167.1|; cell cycle control protein [Trichoderma reesei RUT C-30]}
A00911	{Contig1:3731245:3733347:-}	{gi|629704075|ref|XP_007816372.1|; hypothetical protein [Metarhizium anisopliae|Metarhizium anisopliae,|Metarhizium robertsii,]}
A00912	{Contig1:3736447:3739186:+}	{gi|572274485|gb|ETR98003.1|; homoaconitase [Trichoderma reesei RUT C-30]}
A00913	{Contig1:3742768:3745051:-}	{gi|531860221|gb|EQK98878.1|; La domain family [Ophiocordyceps sinensis CO18]}
A00914	{Contig1:3755688:3756528:+}	{gi|666401731|gb|KEY67472.1|; hypothetical protein [Stachybotrys chartarum]}
A00915	{Contig1:3757331:3758691:-}	{gi|672384458|gb|KFG86554.1|; UPF0171 domain protein [Metarhizium anisopliae]}
A00916	{Contig1:3758763:3759252:-}	{NA}
A00917	{Contig1:3761512:3762976:+}	{gi|629696383|ref|XP_007813483.1|; choline/ethanolamine kinase, putative [Metarhizium acridum CQMa 102]}
A00918	{Contig1:3763412:3765603:-}	{gi|629696387|ref|XP_007813485.1|; putative MFS transporter [Metarhizium acridum CQMa 102]}
A00919	{Contig1:3769587:3770723:-}	{NA}
A00920	{Contig1:3771277:3775405:-}	{gi|631239734|ref|XP_007914789.1|; putative agc protein kinase protein [Togninia minima UCRPA7]}
A00921	{Contig1:3779533:3779924:+}	{NA}
A00922	{Contig1:3780634:3782568:+}	{gi|358378786|gb|EHK16467.1|; hypothetical protein [Trichoderma virens Gv29-8, TRIVIDRAFT_82790]}
A00923	{Contig1:3789253:3791744:-}	{gi|667722477|gb|KFA64661.1|; hypothetical protein [Stachybotrys chlorohalonata IBT 40285, S40285_06152]}
A00924	{Contig1:3793119:3793819:+}	{gi|594718313|gb|EXV01207.1|; thioredoxin-like and glutaredoxin domain protein [Metarhizium robertsii]}
A00925	{Contig1:3798072:3799255:+}	{gi|584128712|gb|EWG38131.1|; hypothetical protein [Fusarium verticillioides 7600, FVEG_14842]}
A00926	{Contig1:3804606:3805220:-}	{NA}
A00927	{Contig1:3805282:3807274:-}	{gi|629696407|ref|XP_007813495.1|; dynamin-A [Metarhizium acridum CQMa 102]}
A00928	{Contig1:3812093:3812568:-}	{gi|380493458|emb|CCF33867.1|; ubiquitin family protein [Colletotrichum higginsianum]}
A00929	{Contig1:3819642:3822692:+}	{gi|302925368|ref|XP_003054081.1|; hypothetical protein [Nectria haematococca mpVI 77-13-4, NECHADRAFT_31808]}
A00930	{Contig1:3835611:3837282:+}	{gi|594718303|gb|EXV01197.1|; F-box domain protein [Metarhizium robertsii]}
A00931	{Contig1:3841724:3843230:+}	{gi|531858894|gb|EQK98410.1|; vacuolar H+-ATPase V1 sector, subunit C [Ophiocordyceps sinensis CO18]}
A00932	{Contig1:3843241:3844456:-}	{gi|302921986|ref|XP_003053372.1|; predicted protein [Nectria haematococca mpVI 77-13-4]}
A00933	{Contig1:3846107:3846810:-}	{gi|517310535|emb|CCT61970.1|; related to thioesterase family protein [Fusarium fujikuroi IMI 58289]}
A00934	{Contig1:3847956:3851207:-}	{gi|399170750|emb|CCE28291.1|; related to MAK21-protein required for 60S ribosomal subunit biogenesis [Claviceps purpurea 20.1]}
A00935	{Contig1:3852102:3855148:+}	{gi|342890492|gb|EGU89310.1|; hypothetical protein [Fusarium oxysporum Fo5176, FOXB_00263]}
A00936	{Contig1:3858025:3860468:+}	{gi|667518250|gb|KFA47662.1|; hypothetical protein [Stachybotrys chartarum IBT 40293, S40293_07693]}
A00937	{Contig1:3860584:3862149:-}	{gi|629691305|ref|XP_007810944.1|; Pre-mRNA splicing protein prp5, putative [Metarhizium acridum CQMa 102]}
A00938	{Contig1:3864049:3866856:-}	{gi|629691301|ref|XP_007810942.1|; hypothetical protein [Metarhizium acridum CQMa 102, MAC_04602]}
A00939	{Contig1:3867566:3874750:-}	{NA}
A00940	{Contig1:3883349:3884446:-}	{gi|629691295|ref|XP_007810939.1|; Alternative oxidase [Metarhizium acridum CQMa 102]}
A00941	{Contig1:3886399:3888930:-}	{gi|594718288|gb|EXV01182.1|; arginyl-tRNA synthetase [Metarhizium robertsii]}
A00942	{Contig1:3891808:3892854:+}	{gi|632916528|gb|KDB16054.1|; putative eukaryotic translation initiation factor 3 subunit EifCj [Villosiclava virens]}
A00943	{Contig1:3896925:3897813:+}	{gi|517310519|emb|CCT61958.1|; Pre-rRNA-processing protein PNO1 [Fusarium fujikuroi IMI 58289]}
A00944	{Contig1:3899163:3900710:+}	{gi|629691285|ref|XP_007810934.1|; putative enolase [Metarhizium acridum CQMa 102]}
A00945	{Contig1:3918798:3922494:+}	{gi|358378705|gb|EHK16386.1|; hypothetical protein [Trichoderma virens Gv29-8, TRIVIDRAFT_40506]}
A00946	{Contig1:3922876:3924541:-}	{gi|667722488|gb|KFA64672.1|; hypothetical protein [Stachybotrys chlorohalonata IBT 40285, S40285_06168]}
A00947	{Contig1:3924956:3925813:-}	{gi|672789570|gb|KFH40333.1|; Diacylglycerol O-acyltransferase 2A-like protein [Acremonium chrysogenum ATCC 11550]}
A00948	{Contig2:10002:13498:-}	{gi|587732736|gb|EXA30452.1|; hypothetical protein [Fusarium oxysporum f. sp. pisi HDV247, FOVG_18188]}
A00949	{Contig2:84792:86737:-}	{gi|584407780|emb|CDM36607.1|; S-crystallin [Penicillium roqueforti FM164]}
A00950	{Contig2:93364:94946:+}	{gi|629692341|ref|XP_007811462.1|; hypothetical protein [Metarhizium acridum CQMa 102, MAC_05122]}
A00951	{Contig2:100965:103439:+}	{NA}
A00952	{Contig2:107160:107786:-}	{NA}
A00953	{Contig2:111054:116405:-}	{gi|317031358|ref|XP_001393252.2|; reverse transcriptase [Aspergillus niger CBS 513.88]}
A00954	{Contig2:119491:119760:-}	{gi|672790279|gb|KFH40966.1|; Centrin-like protein [Acremonium chrysogenum ATCC 11550]}
A00955	{Contig2:121031:121408:+}	{NA}
A00956	{Contig2:135153:135964:+}	{NA}
A00957	{Contig2:157894:158678:+}	{NA}
A00958	{Contig2:164644:165093:-}	{NA}
A00959	{Contig2:167628:168617:-}	{gi|666410706|gb|KEY75224.1|; hypothetical protein [Stachybotrys chartarum IBT 7711, S7711_07139]}
A00960	{Contig2:178763:180737:+}	{NA}
A00961	{Contig2:185710:186678:-}	{gi|596543268|gb|EYB23604.1|; hypothetical protein [Fusarium graminearum, FG05_02930]}
A00962	{Contig2:192339:192923:+}	{NA}
A00963	{Contig2:194999:196002:+}	{gi|255935501|ref|XP_002558777.1|; Pc13g03400 [Penicillium rubens Wisconsin 54-1255]}
A00964	{Contig2:197608:198250:-}	{gi|531854700|gb|EQK97581.1|; vegetative cell wall protein gp1 [Ophiocordyceps sinensis CO18]}
A00965	{Contig2:200540:201049:-}	{gi|517315232|emb|CCT67199.1|; uncharacterized protein FFUJ_13393 [Fusarium fujikuroi IMI 58289]}
A00966	{Contig2:208560:209003:-}	{NA}
A00967	{Contig2:215968:216628:-}	{gi|531865974|gb|EQL02820.1|; SET domain protein [Ophiocordyceps sinensis CO18]}
A00968	{Contig2:221023:221526:-}	{NA}
A00969	{Contig2:230532:232805:-}	{gi|685951073|ref|XP_009269421.1|; Casein kinase I-like protein hhp1 [Wallemia ichthyophaga EXF-994]}
A00970	{Contig2:233434:234467:+}	{NA}
A00971	{Contig2:237823:239429:+}	{gi|358385277|gb|EHK22874.1|; hypothetical protein TRIVIDRAFT_150258, partial [Trichoderma virens Gv29-8]}
A00972	{Contig2:242278:243849:+}	{gi|682385326|gb|KFY67400.1|; hypothetical protein [Pseudogymnoascus pannorum VKM F-4515 (FW-2607), V496_01591]}
A00973	{Contig2:245315:246000:+}	{NA}
A00974	{Contig2:258324:259166:-}	{gi|531862993|gb|EQL00404.1|; cAMP-mediated signaling protein Sok1 [Ophiocordyceps sinensis CO18]}
A00975	{Contig2:260449:261372:+}	{gi|302904500|ref|XP_003049077.1|; hypothetical protein [Nectria haematococca mpVI 77-13-4, NECHADRAFT_82569]}
A00976	{Contig2:264962:267740:+}	{gi|399170346|emb|CCE28723.1|; related to C.jejuni serine protease [Claviceps purpurea 20.1]}
A00977	{Contig2:269746:270735:-}	{NA}
A00978	{Contig2:276806:277273:+}	{gi|631245211|ref|XP_007917527.1|; putative chitinase 3 protein [Togninia minima UCRPA7]}
A00979	{Contig2:288217:290836:-}	{NA}
A00980	{Contig2:306222:306779:+}	{NA}
A00981	{Contig2:316024:316320:+}	{NA}
A00982	{Contig2:319652:320874:-}	{gi|407922442|gb|EKG15541.1|; Major facilitator superfamily [Macrophomina phaseolina MS6]}
A00983	{Contig2:322630:326103:+}	{gi|672791353|gb|KFH41994.1|; Thrombospondin-type laminin G domain and EAR repeat-containing protein-like protein [Acremonium chrysogenum ATCC 11550]}
A00984	{Contig2:345405:346031:-}	{gi|154296687|ref|XP_001548773.1|; putative abc-type nitrate sulfonate bicarbonate transport periplasmic component protein [Botrytis cinerea BcDW1]}
A00985	{Contig2:347603:349410:+}	{gi|358382434|gb|EHK20106.1|; hypothetical protein TRIVIDRAFT_12680, partial [Trichoderma virens Gv29-8]}
A00986	{Contig2:355651:356875:+}	{gi|342886910|gb|EGU86606.1|; hypothetical protein [Fusarium oxysporum]}
A00987	{Contig2:362968:364871:+}	{gi|531866829|gb|EQL03614.1|; amine oxidase (flavin-containing) [Ophiocordyceps sinensis CO18]}
A00988	{Contig2:365477:367186:+}	{gi|342878372|gb|EGU79717.1|; hypothetical protein [Fusarium oxysporum]}
A00989	{Contig2:371158:372824:+}	{gi|667649917|ref|XP_008596790.1|; FAD dependent oxidoreductase domain containing protein [Beauveria bassiana ARSEF 2860]}
A00990	{Contig2:376127:377203:-}	{gi|399165657|emb|CCE33504.1|; uncharacterized protein CPUR_07429 [Claviceps purpurea 20.1]}
A00991	{Contig2:379337:380982:+}	{gi|629695731|ref|XP_007813157.1|; MFS transporter [Metarhizium acridum CQMa 102]}
A00992	{Contig2:384635:387165:+}	{gi|629685345|ref|XP_007807968.1|; cytochrome P450 pisatin demethylase, putative [Metarhizium acridum CQMa 102]}
A00993	{Contig2:387405:388768:-}	{gi|302897413|ref|XP_003047585.1|; hypothetical protein [Nectria haematococca mpVI 77-13-4, NECHADRAFT_50829]}
A00994	{Contig2:389732:391266:-}	{gi|671151787|ref|XP_008714771.1|; hypothetical protein [Cyphellophora europaea CBS 101466, HMPREF1541_02193]}
A00995	{Contig2:392536:393474:+}	{gi|591502092|gb|EXM31476.1|; hypothetical protein [Fusarium oxysporum f. sp. vasinfectum 25433, FOTG_04173]}
A00996	{Contig2:393688:395577:-}	{gi|594723681|gb|EXV06567.1|; hypothetical protein [Metarhizium robertsii, X797_001287]}
A00997	{Contig2:396680:400291:+}	{gi|358383250|gb|EHK20918.1|; hypothetical protein [Trichoderma virens Gv29-8, TRIVIDRAFT_171102]}
A00998	{Contig2:400943:402127:-}	{gi|666400506|gb|KEY66294.1|; hypothetical protein [Stachybotrys chartarum]}
A00999	{Contig2:402846:405635:+}	{gi|672382412|gb|KFG84539.1|; ISWI chromatin-remodeling complex ATPase ISW2 [Metarhizium anisopliae]}
A01000	{Contig2:405941:411634:-}	{gi|629686169|ref|XP_007808380.1|; ankyrin repeat containing protein [Metarhizium acridum CQMa 102]}
A010000	{Contig83:6180:8185:+}	{gi|498344566|ref|WP_010658722.1|; MULTISPECIES: hypothetical protein [Ochrobactrum|Ochrobactrum anthropi,]}
A010001	{Contig83:8395:9270:+}	{gi|498344567|ref|WP_010658723.1|; MULTISPECIES: hypothetical protein [Ochrobactrum|Ochrobactrum anthropi|Ochrobactrum anthropi,]}
A01001	{Contig2:412778:413677:-}	{gi|672382403|gb|KFG84530.1|; putative epoxide hydrolase [Metarhizium anisopliae]}
A01002	{Contig2:415723:416997:-}	{gi|212526454|ref|XP_002143384.1|; monoxygenase, putative [Talaromyces marneffei ATCC 18224]}
A01003	{Contig2:420993:422515:+}	{gi|636765761|ref|XP_008085054.1|; ALDH-like protein [Glarea lozoyensis ATCC 20868]}
A01004	{Contig2:424322:426203:-}	{NA}
A01005	{Contig2:427868:428952:+}	{gi|358383247|gb|EHK20915.1|; hypothetical protein [Trichoderma virens Gv29-8, TRIVIDRAFT_50532]}
A01006	{Contig2:429168:430469:-}	{gi|596716211|ref|XP_007285361.1|; udp-glucose 4-epimerase [Colletotrichum gloeosporioides Nara gc5]}
A01007	{Contig2:434406:436001:+}	{gi|399172453|emb|CCE26600.1|; uncharacterized protein CPUR_00069 [Claviceps purpurea 20.1]}
A01008	{Contig2:436508:439032:-}	{gi|667722712|gb|KFA64879.1|; hypothetical protein [Stachybotrys chlorohalonata IBT 40285, S40285_02851]}
A01009	{Contig2:440883:441626:-}	{gi|672379890|gb|KFG82099.1|; Subgroup A chitinase A5 [Metarhizium anisopliae]}
A01010	{Contig2:444279:445579:-}	{NA}
A01011	{Contig2:445909:446811:+}	{NA}
A01012	{Contig2:447158:448902:-}	{NA}
A01013	{Contig2:450893:453000:+}	{gi|358383237|gb|EHK20905.1|; hypothetical protein [Trichoderma virens Gv29-8, TRIVIDRAFT_180858]}
A01014	{Contig2:460020:461893:+}	{gi|629719360|ref|XP_007821109.1|; regulator of G protein signaling [Metarhizium robertsii]}
A01015	{Contig2:464682:466206:-}	{gi|594723703|gb|EXV06589.1|; enoyl-CoA hydratase/isomerase family protein [Metarhizium robertsii]}
A01016	{Contig2:470608:474059:+}	{gi|672382432|gb|KFG84559.1|; putative NRPS-like enzyme [Metarhizium anisopliae]}
A01017	{Contig2:476860:479080:+}	{gi|358383229|gb|EHK20897.1|; hypothetical protein [Trichoderma virens Gv29-8, TRIVIDRAFT_59240]}
A01018	{Contig2:479670:480321:+}	{gi|666400522|gb|KEY66310.1|; hypothetical protein [Stachybotrys chartarum]}
A01019	{Contig2:480646:483574:-}	{gi|629667429|ref|XP_007795666.1|; hypothetical protein [Eutypa lata UCREL1, UCREL1_7785]}
A01020	{Contig2:484324:488281:-}	{gi|629682107|ref|XP_007806349.1|; nucleoporin Nup157/170 [Metarhizium acridum CQMa 102]}
A01021	{Contig2:489577:490656:-}	{gi|302903514|ref|XP_003048873.1|; predicted protein [Nectria haematococca mpVI 77-13-4]}
A01022	{Contig2:491320:491922:+}	{gi|589113269|ref|XP_006968657.1|; transmembrane domain-containing protein [Trichoderma reesei]}
A01023	{Contig2:492081:493864:-}	{gi|594723733|gb|EXV06619.1|; galactose-1-phosphate uridylyltransferase [Metarhizium robertsii]}
A01024	{Contig2:494454:496020:+}	{gi|358383218|gb|EHK20886.1|; hypothetical protein [Trichoderma virens Gv29-8, TRIVIDRAFT_50508]}
A01025	{Contig2:496875:497386:+}	{gi|517320571|emb|CCT71150.1|; related to Putative protein-tyrosin-phosphatase [Fusarium fujikuroi IMI 58289]}
A01026	{Contig2:497924:498601:+}	{NA}
A01027	{Contig2:500325:500914:-}	{NA}
A01028	{Contig2:501930:502894:+}	{gi|342888015|gb|EGU87432.1|; HD domain-containing protein C4G3. 17 [Fusarium oxysporum f. sp. cubense race 1]}
A01029	{Contig2:504571:506032:+}	{gi|629719387|ref|XP_007821118.1|; hypothetical protein [Metarhizium anisopliae|Metarhizium robertsii,]}
A01030	{Contig2:509446:509773:+}	{NA}
A01031	{Contig2:511248:512073:-}	{gi|631234426|ref|XP_007912135.1|; putative inorganic phosphate transporter pho84 protein [Togninia minima UCRPA7]}
A01032	{Contig2:516103:517820:-}	{gi|358383209|gb|EHK20877.1|; hypothetical protein [Trichoderma virens Gv29-8, TRIVIDRAFT_50363]}
A01033	{Contig2:519252:524302:+}	{gi|302902695|ref|XP_003048699.1|; hypothetical protein [Nectria haematococca mpVI 77-13-4, NECHADRAFT_62693]}
A01034	{Contig2:529641:531594:+}	{gi|629697767|ref|XP_007814175.1|; DUF300 domain protein, putative [Metarhizium acridum CQMa 102]}
A01035	{Contig2:533448:534889:-}	{gi|629685099|ref|XP_007807845.1|; ER membrane protein (Wsc4), putative [Metarhizium acridum CQMa 102]}
A01036	{Contig2:540196:540666:+}	{NA}
A01037	{Contig2:541681:543558:-}	{gi|671160717|ref|XP_008718660.1|; hypothetical protein [Cyphellophora europaea CBS 101466, HMPREF1541_06101]}
A01038	{Contig2:544863:545742:-}	{gi|255935501|ref|XP_002558777.1|; Pc13g03400 [Penicillium rubens Wisconsin 54-1255]}
A01039	{Contig2:546858:547272:+}	{gi|573988563|ref|XP_006672202.1|; GNAT family N-acetyltransferase, putative [Cordyceps militaris CM01]}
A01040	{Contig2:551072:553060:-}	{gi|380095931|emb|CCC05978.1|; unnamed protein product [Sordaria macrospora k-hell]}
A01041	{Contig2:554172:555248:+}	{gi|358383204|gb|EHK20872.1|; hypothetical protein [Trichoderma virens Gv29-8, TRIVIDRAFT_83542]}
A01042	{Contig2:555832:559008:-}	{gi|629719489|ref|XP_007821149.1|; hypothetical protein [Metarhizium anisopliae|Metarhizium robertsii,]}
A01043	{Contig2:560510:563539:-}	{gi|531861247|gb|EQK99382.1|; DUF221 domain-containing protein [Ophiocordyceps sinensis CO18]}
A01044	{Contig2:568951:570598:-}	{gi|589099545|ref|XP_006961795.1|; glycoside hydrolase family 79 [Trichoderma reesei QM6a]}
A01045	{Contig2:571504:572628:-}	{NA}
A01046	{Contig2:576022:577074:+}	{NA}
A01047	{Contig2:577444:578229:-}	{gi|584136950|gb|EWG46296.1|; hypothetical protein [Fusarium verticillioides 7600, FVEG_06836]}
A01048	{Contig2:578846:580039:+}	{gi|358383167|gb|EHK20835.1|; hypothetical protein [Trichoderma virens Gv29-8, TRIVIDRAFT_223531]}
A01049	{Contig2:586546:588074:+}	{gi|517320592|emb|CCT71170.1|; uncharacterized protein FFUJ_08781 [Fusarium fujikuroi IMI 58289]}
A01050	{Contig2:589838:591283:-}	{NA}
A01051	{Contig2:594740:597234:+}	{gi|302902733|ref|XP_003048706.1|; predicted protein [Nectria haematococca mpVI 77-13-4]}
A01052	{Contig2:598340:599542:-}	{gi|594723735|gb|EXV06621.1|; hypothetical protein [Metarhizium robertsii, X797_001341]}
A01053	{Contig2:604343:605650:-}	{gi|358389146|gb|EHK26738.1|; hypothetical protein [Trichoderma virens Gv29-8, TRIVIDRAFT_140693]}
A01054	{Contig2:605844:606230:-}	{NA}
A01055	{Contig2:609589:612864:+}	{gi|302897126|ref|XP_003047442.1|; hypothetical protein [Nectria haematococca mpVI 77-13-4, NECHADRAFT_87739]}
A01056	{Contig2:614126:614782:+}	{gi|589107621|ref|XP_006965833.1|; predicted protein [Trichoderma reesei QM6a]}
A01057	{Contig2:619425:620405:-}	{gi|391863649|gb|EIT72954.1|; valacyclovir hydrolase, putative [Aspergillus oryzae]}
A01058	{Contig2:622537:623601:+}	{gi|557729027|dbj|GAD92492.1|; hypothetical protein [Byssochlamys spectabilis No. 5, UM06469.1]}
A01059	{Contig2:625667:626551:+}	{gi|628349642|ref|XP_007750237.1|; hypothetical protein [Cladophialophora psammophila CBS 110553, A1O5_11475]}
A01060	{Contig2:630802:631782:-}	{gi|358400000|gb|EHK49337.1|; polysaccharide lyase family 7 protein [Trichoderma atroviride IMI 206040]}
A01061	{Contig2:633405:634514:-}	{gi|632912230|gb|KDB12041.1|; hypothetical protein [Villosiclava virens, UV8b_7127]}
A01062	{Contig2:636176:637119:+}	{NA}
A01063	{Contig2:640153:641119:+}	{NA}
A01064	{Contig2:642833:643924:+}	{gi|632912230|gb|KDB12041.1|; hypothetical protein [Villosiclava virens, UV8b_7127]}
A01065	{Contig2:645099:645881:-}	{NA}
A01066	{Contig2:646855:647658:-}	{NA}
A01067	{Contig2:651475:652275:+}	{gi|342887989|gb|EGU87406.1|; Putative RNA polymerase II subunit B1 CTD phosphatase RPAP2 [Fusarium oxysporum]}
A01068	{Contig2:652709:653300:-}	{gi|380491591|emb|CCF35211.1|; 40S ribosomal protein S17 [Colletotrichum higginsianum]}
A01069	{Contig2:653697:655034:-}	{gi|358381345|gb|EHK19021.1|; hypothetical protein [Trichoderma virens Gv29-8, TRIVIDRAFT_76391]}
A01070	{Contig2:655712:656341:+}	{gi|672791756|gb|KFH42384.1|; queuine tRNA-ribosyltransferase-like protein [Acremonium chrysogenum ATCC 11550]}
A01071	{Contig2:657062:658294:-}	{gi|358396527|gb|EHK45908.1|; hypothetical protein [Trichoderma atroviride IMI 206040, TRIATDRAFT_152359]}
A01072	{Contig2:659848:663211:+}	{gi|302902747|ref|XP_003048709.1|; hypothetical protein [Nectria haematococca mpVI 77-13-4, NECHADRAFT_123200]}
A01073	{Contig2:663700:664879:-}	{gi|629719433|ref|XP_007821132.1|; histidinol phosphate phosphatase [Metarhizium robertsii]}
A01074	{Contig2:666154:667416:+}	{gi|302905710|ref|XP_003049323.1|; hypothetical protein [Nectria haematococca mpVI 77-13-4, NECHADRAFT_45283]}
A01075	{Contig2:667600:668916:-}	{gi|684158984|ref|XP_009153370.1|; triacylglycerol lipase [Exophiala dermatitidis NIH/UT8656]}
A01076	{Contig2:670465:672373:+}	{NA}
A01077	{Contig2:676680:677750:+}	{gi|672384060|gb|KFG86161.1|; putative S-adenosylmethionine/tRNA-ribosyltransferase-isomerase [Metarhizium anisopliae]}
A01078	{Contig2:680130:682698:-}	{gi|630030081|ref|XP_007837060.1|; hypothetical protein [Pestalotiopsis fici W106-1, PFICI_10288]}
A01079	{Contig2:685094:686285:-}	{gi|682316662|gb|KFY21429.1|; hypothetical protein [Pseudogymnoascus pannorum VKM F-4281 (FW-2241), V493_07413]}
A01080	{Contig2:690422:690756:-}	{NA}
A01081	{Contig2:693796:694413:-}	{gi|594715187|gb|EXU98100.1|; hypothetical protein [Metarhizium robertsii, X797_008707]}
A01082	{Contig2:696113:697635:-}	{NA}
A01083	{Contig2:697755:700712:-}	{gi|629719429|ref|XP_007821131.1|; putative ABC transporter [Metarhizium anisopliae|Metarhizium robertsii]}
A01084	{Contig2:702884:704236:+}	{gi|358379488|gb|EHK17168.1|; hypothetical protein TRIVIDRAFT_16448, partial [Trichoderma virens Gv29-8]}
A01085	{Contig2:704588:705451:+}	{gi|667723523|gb|KFA65627.1|; hypothetical protein [Stachybotrys chlorohalonata IBT 40285, S40285_05347]}
A01086	{Contig2:706675:707346:+}	{gi|358398257|gb|EHK47615.1|; hypothetical protein [Trichoderma atroviride IMI 206040, TRIATDRAFT_216692]}
A01087	{Contig2:707492:709630:-}	{gi|358379483|gb|EHK17163.1|; hypothetical protein [Trichoderma virens Gv29-8, TRIVIDRAFT_195155]}
A01088	{Contig2:710791:711881:-}	{gi|589110759|ref|XP_006967402.1|; predicted protein [Trichoderma reesei QM6a]}
A01089	{Contig2:713267:714304:-}	{gi|558861534|gb|ESU11617.1|; hypothetical protein [Fusarium graminearum|Fusarium graminearum,]}
A01090	{Contig2:719864:721209:+}	{NA}
A01091	{Contig2:721624:722612:-}	{gi|629697705|ref|XP_007814144.1|; proteasome component PRE3 precursor [Metarhizium acridum|Metarhizium anisopliae]}
A01092	{Contig2:723127:723823:-}	{gi|667721759|gb|KFA63988.1|; hypothetical protein [Stachybotrys chlorohalonata IBT 40285, S40285_05487]}
A01093	{Contig2:732622:734820:+}	{gi|632915541|gb|KDB15125.1|; cell surface flocculin [Villosiclava virens]}
A01094	{Contig2:736159:737862:-}	{gi|531858038|gb|EQK98171.1|; biotin synthase-like protein [Ophiocordyceps sinensis CO18]}
A01095	{Contig2:740682:742795:-}	{gi|531864086|gb|EQL01216.1|; tyrosinase precursor [Ophiocordyceps sinensis CO18]}
A01096	{Contig2:744248:748027:-}	{gi|629697719|ref|XP_007814151.1|; DNA-directed RNA polymerase I 135 kDa polypeptide [Metarhizium acridum CQMa 102]}
A01097	{Contig2:751146:752001:+}	{gi|589111561|ref|XP_006967803.1|; ADP-ribosylation factor family protein [Trichoderma reesei RUT C-30]}
A01098	{Contig2:754815:756022:+}	{gi|594720388|gb|EXV03276.1|; beta-eliminating lyase domain protein [Metarhizium robertsii]}
A01099	{Contig2:760229:762341:+}	{gi|573992121|ref|XP_006673981.1|; trehalase precursor [Cordyceps militaris CM01]}
A01100	{Contig2:768012:768553:+}	{gi|632913336|gb|KDB13053.1|; UPF0145 domain-containing protein [Villosiclava virens]}
A01101	{Contig2:769185:771503:+}	{gi|589111569|ref|XP_006967807.1|; hypothetical protein [Trichoderma reesei RUT C-30, M419DRAFT_11014]}
A01102	{Contig2:772621:777869:-}	{gi|629714351|ref|XP_007819554.1|; clathrin heavy chain repeat domain protein [Metarhizium anisopliae|Metarhizium robertsii]}
A01103	{Contig2:779220:779680:-}	{gi|85085015|ref|XP_957425.1|; Extracellular metalloprotease NCU07200 [sp]}
A01104	{Contig2:783658:784647:+}	{gi|591501938|gb|EXM31322.1|; succinate dehydrogenase [ubiquinone] iron-sulfur subunit, mitochondrial [Fusarium oxysporum f. sp. vasinfectum 25433]}
A01105	{Contig2:785133:787296:-}	{gi|557729969|dbj|GAD91480.1|; MFS multidrug transporter [Byssochlamys spectabilis No. 5]}
A01106	{Contig2:793223:793936:+}	{gi|584136998|gb|EWG46344.1|; hypothetical protein [Fusarium verticillioides 7600, FVEG_06872]}
A01107	{Contig2:794708:795916:+}	{gi|589111551|ref|XP_006967798.1|; hypothetical protein [Trichoderma reesei RUT C-30, M419DRAFT_86458]}
A01108	{Contig2:796610:798085:-}	{gi|342873590|gb|EGU75754.1|; probable adenosylhomocysteinase (S-adenosyl-L-homocysteine hydrolase) [Fusarium fujikuroi|Fusarium oxysporum|Fusarium verticillioides]}
A01109	{Contig2:799282:800488:-}	{gi|629714389|ref|XP_007819566.1|; eukaryotic translation initiation factor 3 subunit 3 [Metarhizium anisopliae ARSEF 23]}
A01110	{Contig2:801194:801901:-}	{gi|629700767|ref|XP_007815675.1|; UPF0643 protein [Metarhizium acridum CQMa 102]}
A01111	{Contig2:809769:811369:+}	{gi|629673182|ref|XP_007798277.1|; putative fad linked oxidase-like protein [Eutypa lata UCREL1]}
A01112	{Contig2:811921:813717:-}	{gi|596554304|gb|EYB33454.1|; hypothetical protein [Fusarium graminearum, FG05_13796]}
A01113	{Contig2:814781:815874:+}	{gi|573981973|ref|XP_006668907.1|; short-chain dehydrogenase, putative [Cordyceps militaris CM01]}
A01114	{Contig2:816298:817184:-}	{gi|596554252|gb|EYB33402.1|; hypothetical protein [Fusarium graminearum, FG05_10614]}
A01115	{Contig2:821878:823685:+}	{gi|584417801|emb|CDM29516.1|; FAD-binding, type 2 [Penicillium roqueforti FM164]}
A01116	{Contig2:825241:826335:+}	{gi|667660699|ref|XP_008602181.1|; xylose isomerase-like TIM barrel [Beauveria bassiana ARSEF 2860]}
A01117	{Contig2:828132:829836:-}	{gi|517324331|emb|CCT74493.1|; related to ferric-chelate reductase [Fusarium fujikuroi IMI 58289]}
A01118	{Contig2:830835:831356:+}	{gi|590027595|gb|EXK29453.1|; hypothetical protein [Fusarium oxysporum f. sp. melonis 26406, FOMG_14605]}
A01119	{Contig2:831981:834048:-}	{gi|591452457|gb|EXL84760.1|; hypothetical protein [Fusarium oxysporum f. sp. conglutinans race 2 54008, FOPG_03233]}
A01120	{Contig2:838429:840044:+}	{gi|682308696|gb|KFY17539.1|; hypothetical protein [Pseudogymnoascus pannorum VKM F-4246, V492_00598]}
A01121	{Contig2:840959:842311:+}	{NA}
A01122	{Contig2:843341:844773:+}	{gi|584145925|gb|EWG55184.1|; hypothetical protein [Fusarium verticillioides 7600, FVEG_13225]}
A01123	{Contig2:845649:847658:+}	{gi|584145926|gb|EWG55185.1|; hypothetical protein [Fusarium verticillioides 7600, FVEG_13226]}
A01124	{Contig2:852729:854735:+}	{gi|587657386|gb|EWY79783.1|; hypothetical protein [Fusarium oxysporum FOSC 3-a, FOYG_17073]}
A01125	{Contig2:856214:857103:+}	{gi|629728343|ref|XP_007823960.1|; sphingoid long-chain base transporter RSB1 [Metarhizium anisopliae ARSEF 23]}
A01126	{Contig2:859176:860642:+}	{gi|517324921|emb|CCT75055.1|; related to NADH oxidase [Fusarium fujikuroi IMI 58289]}
A01127	{Contig2:862840:864366:+}	{gi|358382720|gb|EHK20391.1|; glycoside hydrolase family 54 protein [Trichoderma virens Gv29-8]}
A01128	{Contig2:866126:866769:-}	{gi|330932733|ref|XP_003303887.1|; hypothetical protein [Pyrenophora teres f. teres 0-1, PTT_16284]}
A01129	{Contig2:870020:870898:-}	{gi|327293341|ref|XP_003231367.1|; hypothetical protein [Trichophyton rubrum CBS 118892, TERG_08152]}
A01130	{Contig2:874212:875599:+}	{gi|629691193|ref|XP_007810888.1|; pantothenate transporter, putative [Metarhizium acridum CQMa 102]}
A01131	{Contig2:876287:877309:-}	{gi|530465298|gb|EQB47419.1|; 4-hydroxybenzoate polyprenyl transferase [Colletotrichum gloeosporioides Cg-14]}
A01132	{Contig2:878324:879992:+}	{gi|584417802|emb|CDM29517.1|; Cytochrome P450 [Penicillium roqueforti FM164]}
A01133	{Contig2:881188:884276:+}	{gi|573991111|ref|XP_006673476.1|; salicylate hydroxylase, putative [Cordyceps militaris CM01]}
A01134	{Contig2:889576:891624:+}	{gi|629696029|ref|XP_007813306.1|; glycyl-tRNA synthetase 1 [Metarhizium acridum CQMa 102]}
A01135	{Contig2:892816:894144:+}	{gi|672379809|gb|KFG82018.1|; 5-azacytidine resistance protein azr1 [Metarhizium anisopliae]}
A01136	{Contig2:896901:898402:-}	{gi|302903668|ref|XP_003048907.1|; predicted protein [Nectria haematococca mpVI 77-13-4]}
A01137	{Contig2:899130:900653:+}	{gi|672379812|gb|KFG82021.1|; glucosyltransferase [Metarhizium anisopliae]}
A01138	{Contig2:905366:905816:-}	{gi|629714414|ref|XP_007819574.1|; 60S acidic ribosomal protein P2 [Metarhizium anisopliae|Metarhizium robertsii]}
A01139	{Contig2:906683:907810:+}	{gi|358379477|gb|EHK17157.1|; hypothetical protein [Trichoderma virens Gv29-8, TRIVIDRAFT_66113]}
A01140	{Contig2:909179:909537:-}	{NA}
A01141	{Contig2:911318:912270:+}	{gi|594720427|gb|EXV03315.1|; DNA-directed RNA polymerase [Metarhizium robertsii]}
A01142	{Contig2:912390:913421:-}	{gi|632918397|gb|KDB17826.1|; DUF850 domain protein [Villosiclava virens]}
A01143	{Contig2:913887:914704:+}	{gi|358379481|gb|EHK17161.1|; hypothetical protein [Trichoderma virens Gv29-8, TRIVIDRAFT_42016]}
A01144	{Contig2:915012:918751:-}	{gi|302903694|ref|XP_003048913.1|; hypothetical protein [Nectria haematococca mpVI 77-13-4, NECHADRAFT_47028]}
A01145	{Contig2:919331:920320:+}	{gi|629714440|ref|XP_007819581.1|; F1F0 ATP synthase assembly protein Atp11, putative [Metarhizium anisopliae ARSEF 23]}
A01146	{Contig2:920533:922520:-}	{gi|589110681|ref|XP_006967363.1|; 4-coumarate-CoA ligase 2 [Trichoderma reesei RUT C-30]}
A01147	{Contig2:923536:925698:-}	{gi|587688053|gb|EWZ34658.1|; hypothetical protein [Fusarium oxysporum]}
A01148	{Contig2:927456:931797:+}	{gi|629714452|ref|XP_007819585.1|; Peroxisomal biogenesis factor 6 [Metarhizium anisopliae ARSEF 23]}
A01149	{Contig2:932120:933658:-}	{gi|591501920|gb|EXM31304.1|; hypothetical protein [Fusarium oxysporum f. sp. vasinfectum 25433, FOTG_04050]}
A01150	{Contig2:936145:936549:+}	{NA}
A01151	{Contig2:946821:948361:+}	{gi|584140953|gb|EWG50284.1|; zinc finger protein [Fusarium verticillioides 7600]}
A01152	{Contig2:949041:950423:-}	{gi|594722467|gb|EXV05353.1|; hypothetical protein [Metarhizium robertsii, X797_000065]}
A01153	{Contig2:957858:958623:-}	{gi|632919751|gb|KDB19140.1|; tRNA splicing endonuclease subunit [Villosiclava virens]}
A01154	{Contig2:959902:961251:-}	{gi|672796174|gb|KFH46723.1|; Arrestin family protein-like protein [Acremonium chrysogenum ATCC 11550]}
A01155	{Contig2:963177:963742:+}	{gi|589108199|ref|XP_006966122.1|; cyclophilin-like protein [Trichoderma reesei RUT C-30]}
A01156	{Contig2:966403:968414:-}	{gi|358378233|gb|EHK15915.1|; hypothetical protein TRIVIDRAFT_11553, partial [Trichoderma virens Gv29-8]}
A01157	{Contig2:976003:978957:+}	{gi|594722455|gb|EXV05341.1|; WD40 domain protein [Metarhizium robertsii]}
A01158	{Contig2:982150:984182:+}	{gi|682281293|gb|KFY02423.1|; hypothetical protein [Pseudogymnoascus pannorum VKM F-3557, V490_00508]}
A01159	{Contig2:986307:988905:+}	{gi|358396993|gb|EHK46368.1|; hypothetical protein [Trichoderma atroviride IMI 206040, TRIATDRAFT_218284]}
A01160	{Contig2:989412:990957:-}	{gi|358378226|gb|EHK15908.1|; glycosyltransferase family 4 protein [Trichoderma virens Gv29-8]}
A01161	{Contig2:991770:993573:-}	{gi|629709317|ref|XP_007817947.1|; aldehyde dehydrogenase family protein [Metarhizium anisopliae|Metarhizium robertsii]}
A01162	{Contig2:1002349:1003865:+}	{gi|320591559|gb|EFX03998.1|; conserved fungal protein [Grosmannia clavigera kw1407]}
A01163	{Contig2:1006965:1007764:+}	{gi|549050547|emb|CCX10416.1|; Similar to conserved hypothetical protein [Ajellomyces capsulatus G186AR]}
A01164	{Contig2:1007988:1009301:-}	{NA}
A01165	{Contig2:1011220:1012848:-}	{gi|358378232|gb|EHK15914.1|; hypothetical protein [Trichoderma virens Gv29-8, TRIVIDRAFT_174625]}
A01166	{Contig2:1013580:1015550:-}	{gi|358380509|gb|EHK18187.1|; hypothetical protein [Trichoderma virens Gv29-8, TRIVIDRAFT_159155]}
A01167	{Contig2:1016354:1016898:+}	{gi|557723046|dbj|GAD98202.1|; predicted protein [Byssochlamys spectabilis No. 5]}
A01168	{Contig2:1020778:1021821:-}	{gi|629694323|ref|XP_007812453.1|; tetraspanin Tsp3 [Metarhizium acridum CQMa 102]}
A01169	{Contig2:1023202:1024086:-}	{gi|531863311|gb|EQL00634.1|; ATP-dependent DNA helicase recQ [Ophiocordyceps sinensis CO18]}
A01170	{Contig2:1026957:1029739:+}	{gi|302923667|ref|XP_003053724.1|; hypothetical protein [Nectria haematococca mpVI 77-13-4, NECHADRAFT_31354]}
A01171	{Contig2:1031713:1032792:-}	{gi|632914671|gb|KDB14306.1|; steroid alpha reductase family protein [Villosiclava virens]}
A01172	{Contig2:1033452:1034120:-}	{gi|672380666|gb|KFG82863.1|; hypothetical protein [Metarhizium anisopliae, MANI_008189]}
A01173	{Contig2:1036390:1038879:+}	{gi|302927183|ref|XP_003054444.1|; predicted protein [Nectria haematococca mpVI 77-13-4]}
A01174	{Contig2:1039495:1040629:-}	{gi|667659853|ref|XP_008601758.1|; zinc-binding dehydrogenase [Beauveria bassiana ARSEF 2860]}
A01175	{Contig2:1046894:1047602:+}	{gi|358379077|gb|EHK16758.1|; hypothetical protein [Trichoderma virens Gv29-8, TRIVIDRAFT_217060]}
A01176	{Contig2:1048160:1051025:-}	{gi|531864429|gb|EQL01493.1|; GTPase activating protein (Gyp5) [Ophiocordyceps sinensis CO18]}
A01177	{Contig2:1054251:1066492:+}	{gi|631241890|ref|XP_007915867.1|; putative e3 ubiquitin-protein ligase ptr1 + rna transporter 1 protein [Togninia minima UCRPA7]}
A01178	{Contig2:1067191:1068458:-}	{gi|302923653|ref|XP_003053721.1|; 40S ribosomal protein S6 [Nectria haematococca mpVI 77-13-4]}
A01179	{Contig2:1069077:1069520:+}	{gi|629693399|ref|XP_007811991.1|; sister chromatid cohesion protein Ctf8, putative [Metarhizium acridum CQMa 102]}
A01180	{Contig2:1069687:1070565:-}	{gi|629709638|ref|XP_007818047.1|; aminoglycoside 3'-phosphotransferase/choline kinase domain protein [Metarhizium robertsii]}
A01181	{Contig2:1071176:1074661:-}	{gi|572282678|gb|ETS05692.1|; diphthamide biosynthesis protein 1 [Trichoderma reesei RUT C-30]}
A01182	{Contig2:1076911:1078865:-}	{gi|589102879|ref|XP_006963462.1|; vacuolar ATP synthase subunit B [Trichoderma reesei RUT C-30]}
A01183	{Contig2:1079630:1080805:-}	{gi|629709648|ref|XP_007818050.1|; 3-hydroxy-3-methylglutaryl-CoA lyase [Metarhizium robertsii]}
A01184	{Contig2:1081288:1083125:-}	{gi|302923633|ref|XP_003053717.1|; predicted protein [Nectria haematococca mpVI 77-13-4]}
A01185	{Contig2:1084279:1085091:+}	{gi|685861513|ref|XP_009257789.1|; hypothetical protein [Fusarium pseudograminearum CS3096, FPSE_06396]}
A01186	{Contig2:1085964:1086779:-}	{gi|629693415|ref|XP_007811999.1|; signaling related protein [Metarhizium acridum CQMa 102]}
A01187	{Contig2:1088799:1089647:-}	{gi|589102887|ref|XP_006963466.1|; hypothetical protein [Trichoderma reesei RUT C-30, M419DRAFT_71162]}
A01188	{Contig2:1093522:1095191:-}	{gi|531863123|gb|EQL00502.1|; PAB1 binding protein (Pbp1) [Ophiocordyceps sinensis CO18]}
A01189	{Contig2:1097590:1099132:-}	{gi|672380644|gb|KFG82841.1|; ubiquinol-cytochrome-c reductase complex core protein 2 [Metarhizium anisopliae]}
A01190	{Contig2:1099644:1103773:+}	{gi|682385596|gb|KFY67626.1|; hypothetical protein [Pseudogymnoascus pannorum]}
A01191	{Contig2:1105917:1110419:+}	{gi|672796161|gb|KFH46710.1|; hypothetical protein [Acremonium chrysogenum ATCC 11550, ACRE_024030]}
A01192	{Contig2:1110993:1111436:+}	{gi|358396960|gb|EHK46335.1|; hypothetical protein [Trichoderma atroviride IMI 206040, TRIATDRAFT_132474]}
A01193	{Contig2:1111773:1113421:-}	{gi|629693431|ref|XP_007812007.1|; 37S ribosomal protein S5 [Metarhizium acridum CQMa 102]}
A01194	{Contig2:1114392:1114655:+}	{gi|667517975|gb|KFA47397.1|; hypothetical protein [Stachybotrys chartarum IBT 40293, S40293_05394]}
A01195	{Contig2:1117520:1120086:-}	{gi|342883375|gb|EGU83888.1|; hypothetical protein [Fusarium oxysporum Fo5176, FOXB_05602]}
A01196	{Contig2:1128340:1129195:+}	{gi|358396964|gb|EHK46339.1|; hypothetical protein [Trichoderma atroviride IMI 206040, TRIATDRAFT_299034]}
A01197	{Contig2:1135435:1137486:+}	{gi|629642134|ref|XP_007788981.1|; putative psp1 domain-containing protein [Eutypa lata UCREL1]}
A01198	{Contig2:1140219:1141145:+}	{gi|477532736|gb|ENH84342.1|; 60s ribosomal protein l15 [Colletotrichum orbiculare MAFF 240422]}
A01199	{Contig2:1142696:1144401:-}	{gi|594722590|gb|EXV05476.1|; pumilio-family RNA binding domain protein [Metarhizium robertsii]}
A01200	{Contig2:1151415:1155400:+}	{gi|672380631|gb|KFG82828.1|; DNA-directed RNA polymerase III [Metarhizium anisopliae]}
A01201	{Contig2:1155755:1157356:-}	{gi|629693449|ref|XP_007812016.1|; DNA repair protein (Rad57), putative [Metarhizium acridum CQMa 102]}
A01202	{Contig2:1159908:1161488:+}	{gi|358396942|gb|EHK46317.1|; hypothetical protein [Trichoderma atroviride IMI 206040, TRIATDRAFT_141071]}
A01203	{Contig2:1163317:1165618:-}	{gi|358396941|gb|EHK46316.1|; hypothetical protein [Trichoderma atroviride IMI 206040, TRIATDRAFT_218183]}
A01204	{Contig2:1169664:1171348:+}	{gi|590068269|gb|EXK95793.1|; hypothetical protein [Fusarium oxysporum f. sp. raphani 54005, FOQG_03083]}
A01205	{Contig2:1171826:1172647:-}	{gi|667740976|gb|KFA79847.1|; hypothetical protein [Stachybotrys chartarum IBT 40288, S40288_08846]}
A01206	{Contig2:1174935:1177011:+}	{gi|38325813|gb|AAR17079.1|; heat shock protein 70-2 [Nicotiana tabacum]}
A01207	{Contig2:1177499:1180269:-}	{gi|629687939|ref|XP_007809265.1|; Mitochondrial escape protein 2 [Metarhizium acridum CQMa 102]}
A01208	{Contig2:1181193:1181573:+}	{gi|666399832|gb|KEY65650.1|; hypothetical protein [Stachybotrys chartarum]}
A01209	{Contig2:1182548:1184777:-}	{gi|358396937|gb|EHK46312.1|; hypothetical protein [Trichoderma atroviride IMI 206040, TRIATDRAFT_43162]}
A01210	{Contig2:1185673:1186689:+}	{gi|667654155|ref|XP_008598909.1|; ribonuclease HII [Beauveria bassiana ARSEF 2860]}
A01211	{Contig2:1186895:1189684:-}	{gi|399170189|emb|CCE28962.1|; related to E.histolytica surface lectin [Claviceps purpurea 20.1]}
A01212	{Contig2:1190313:1191564:+}	{gi|302927062|ref|XP_003054419.1|; predicted protein [Nectria haematococca mpVI 77-13-4]}
A01213	{Contig2:1192227:1194635:-}	{gi|531860294|gb|EQK98920.1|; Mechanosensitive ion channel family protein [Ophiocordyceps sinensis CO18]}
A01214	{Contig2:1199233:1200241:-}	{gi|632913562|gb|KDB13260.1|; lps-induced tumor necrosis factor alpha factor [Villosiclava virens]}
A01215	{Contig2:1202372:1204168:-}	{gi|589100835|ref|XP_006962440.1|; hypothetical protein [Trichoderma reesei RUT C-30, M419DRAFT_70312]}
A01216	{Contig2:1207726:1209860:-}	{gi|629687929|ref|XP_007809260.1|; ARS binding protein Abp2, putative [Metarhizium acridum CQMa 102]}
A01217	{Contig2:1211695:1212521:+}	{gi|667649235|ref|XP_008596449.1|; methyltransferase-like protein [Beauveria bassiana ARSEF 2860]}
A01218	{Contig2:1213213:1214909:-}	{gi|358378179|gb|EHK15861.1|; hypothetical protein [Trichoderma virens Gv29-8, TRIVIDRAFT_39678]}
A01219	{Contig2:1215999:1217126:-}	{gi|672378485|gb|KFG80721.1|; hypothetical protein [Metarhizium anisopliae, MANI_006294]}
A01220	{Contig2:1217518:1218587:+}	{gi|667718746|gb|KFA61138.1|; hypothetical protein [Stachybotrys chlorohalonata IBT 40285, S40285_02222]}
A01221	{Contig2:1218911:1222056:-}	{gi|302923538|ref|XP_003053697.1|; predicted protein [Nectria haematococca mpVI 77-13-4]}
A01222	{Contig2:1223202:1224056:+}	{gi|629687917|ref|XP_007809254.1|; hypothetical protein [Metarhizium acridum CQMa 102, MAC_02914]}
A01223	{Contig2:1224279:1225031:-}	{gi|517311272|emb|CCT62637.1|; related to subunit of the Arp2/3 complex ARC15 [Fusarium fujikuroi IMI 58289]}
A01224	{Contig2:1237144:1238290:-}	{gi|358378172|gb|EHK15854.1|; hypothetical protein [Trichoderma virens Gv29-8, TRIVIDRAFT_195794]}
A01225	{Contig2:1239643:1240873:-}	{gi|584127470|gb|EWG36889.1|; hypothetical protein [Fusarium verticillioides 7600, FVEG_00739]}
A01226	{Contig2:1242072:1244839:+}	{gi|672378492|gb|KFG80728.1|; cleavage and polyadenylation specifity factor [Metarhizium anisopliae]}
A01227	{Contig2:1245182:1248036:-}	{gi|302923518|ref|XP_003053693.1|; predicted protein [Nectria haematococca mpVI 77-13-4]}
A01228	{Contig2:1249445:1251299:-}	{gi|632919143|gb|KDB18538.1|; Leucine Rich Repeat domain protein [Villosiclava virens]}
A01229	{Contig2:1256929:1258246:-}	{gi|594715314|gb|EXU98226.1|; PHD-finger domain protein [Metarhizium robertsii]}
A01230	{Contig2:1260644:1261053:-}	{NA}
A01231	{Contig2:1261786:1263079:+}	{gi|629727853|ref|XP_007823799.1|; mitochondrial co-chaperone GrpE [Metarhizium anisopliae ARSEF 23]}
A01232	{Contig2:1263599:1265255:-}	{NA}
A01233	{Contig2:1267108:1270688:-}	{gi|629727919|ref|XP_007823821.1|; putative replication factor C protein [Metarhizium anisopliae ARSEF 23]}
A01234	{Contig2:1270979:1271797:+}	{gi|629695195|ref|XP_007812889.1|; 60S ribosomal protein L16 precursor [Metarhizium acridum CQMa 102]}
A01235	{Contig2:1272867:1274693:+}	{gi|629695193|ref|XP_007812888.1|; activator 1 38 kDa subunit [Metarhizium acridum CQMa 102]}
A01236	{Contig2:1278591:1281416:+}	{gi|672798222|gb|KFH48757.1|; Acetyl-coenzyme A synthetase-like protein [Acremonium chrysogenum ATCC 11550]}
A01237	{Contig2:1283786:1285642:+}	{gi|685864081|ref|XP_009259073.1|; hypothetical protein [Fusarium pseudograminearum CS3096, FPSE_07680]}
A01238	{Contig2:1286901:1287511:-}	{gi|672381588|gb|KFG83769.1|; hypothetical protein [Metarhizium anisopliae, MANI_116544]}
A01239	{Contig2:1288914:1290405:-}	{gi|632919105|gb|KDB18500.1|; WD domain-containing protein [Villosiclava virens]}
A01240	{Contig2:1295463:1296604:+}	{gi|629695181|ref|XP_007812882.1|; hypothetical protein [Metarhizium acridum CQMa 102, MAC_06542]}
A01241	{Contig2:1303670:1306443:+}	{NA}
A01242	{Contig2:1307212:1308674:+}	{gi|629727950|ref|XP_007823831.1|; 60S ribosomal protein L3 [Metarhizium anisopliae|Metarhizium robertsii]}
A01243	{Contig2:1310565:1312371:+}	{gi|629727960|ref|XP_007823834.1|; anthranilate synthase component 1 [Metarhizium anisopliae ARSEF 23]}
A01244	{Contig2:1316277:1318083:+}	{gi|558862278|gb|ESU12361.1|; hypothetical protein [Fusarium graminearum|Fusarium graminearum,]}
A01245	{Contig2:1320463:1322578:+}	{gi|666404499|gb|KEY70100.1|; hypothetical protein [Stachybotrys chartarum]}
A01246	{Contig2:1323295:1326923:-}	{gi|589097803|ref|XP_006960924.1|; predicted protein [Trichoderma reesei QM6a]}
A01247	{Contig2:1331619:1335412:-}	{gi|631246557|ref|XP_007918200.1|; putative kh domain-containing protein [Togninia minima UCRPA7]}
A01248	{Contig2:1336499:1338462:-}	{gi|589100375|ref|XP_006962210.1|; predicted protein [Trichoderma reesei QM6a]}
A01249	{Contig2:1340671:1341562:+}	{gi|530462281|gb|EQB45218.1|; acetolactate synthase [Colletotrichum gloeosporioides Cg-14]}
A01250	{Contig2:1341746:1342921:-}	{gi|629727978|ref|XP_007823840.1|; putative ornithine carbamoyl transferase [Metarhizium anisopliae ARSEF 23]}
A01251	{Contig2:1343814:1344761:+}	{gi|672798115|gb|KFH48650.1|; maintenance of ploidy protein-like protein [Acremonium chrysogenum ATCC 11550]}
A01252	{Contig2:1345308:1346332:+}	{gi|672378498|gb|KFG80734.1|; ATP synthase subunit 5 [Metarhizium anisopliae]}
A01253	{Contig2:1346967:1350512:-}	{gi|342879860|gb|EGU81093.1|; hypothetical protein [Fusarium oxysporum Fo5176, FOXB_08367]}
A01254	{Contig2:1352059:1353525:+}	{gi|591498548|gb|EXM28003.1|; 26S proteasome regulatory subunit N6 [Fusarium oxysporum f. sp. vasinfectum 25433]}
A01255	{Contig2:1357483:1358192:-}	{NA}
A01256	{Contig2:1359368:1360446:+}	{gi|531860459|gb|EQK98991.1|; Mitochondrial carrier domain protein [Ophiocordyceps sinensis CO18]}
A01257	{Contig2:1360875:1363733:-}	{gi|358399730|gb|EHK49067.1|; hypothetical protein [Trichoderma atroviride IMI 206040, TRIATDRAFT_281059]}
A01258	{Contig2:1364115:1364504:-}	{gi|632919127|gb|KDB18522.1|; Mitochondrial ATP synthase epsilon chain domain-containing protein [Villosiclava virens]}
A01259	{Contig2:1365307:1366032:+}	{NA}
A01260	{Contig2:1366390:1367319:-}	{gi|672798254|gb|KFH48789.1|; hypothetical protein [Acremonium chrysogenum ATCC 11550, ACRE_005010]}
A01261	{Contig2:1368603:1370275:-}	{gi|672798073|gb|KFH48608.1|; Sterol uptake control protein-like protein [Acremonium chrysogenum ATCC 11550]}
A01262	{Contig2:1377436:1378476:+}	{gi|672798186|gb|KFH48721.1|; Alkali-sensitive linkage protein-like protein [Acremonium chrysogenum ATCC 11550]}
A01263	{Contig2:1382841:1384274:-}	{gi|302923445|ref|XP_003053678.1|; hypothetical protein [Nectria haematococca mpVI 77-13-4, NECHADRAFT_103182]}
A01264	{Contig2:1386248:1387032:-}	{gi|310796755|gb|EFQ32216.1|; CAP-Gly domain-containing protein [Colletotrichum graminicola M1.001]}
A01265	{Contig2:1397518:1398334:-}	{gi|358399756|gb|EHK49093.1|; hypothetical protein [Trichoderma atroviride IMI 206040, TRIATDRAFT_49127]}
A01266	{Contig2:1400558:1401883:-}	{gi|302923432|ref|XP_003053675.1|; predicted protein [Nectria haematococca mpVI 77-13-4]}
A01267	{Contig2:1403512:1404531:+}	{gi|358399754|gb|EHK49091.1|; hypothetical protein [Trichoderma atroviride IMI 206040, TRIATDRAFT_235832]}
A01268	{Contig2:1406708:1407906:-}	{gi|685864095|ref|XP_009259080.1|; hypothetical protein [Fusarium pseudograminearum CS3096, FPSE_07687]}
A01269	{Contig2:1411383:1412564:+}	{NA}
A01270	{Contig2:1414413:1415016:+}	{NA}
A01271	{Contig2:1417027:1417989:-}	{gi|302927031|ref|XP_003054413.1|; predicted protein [Nectria haematococca mpVI 77-13-4]}
A01272	{Contig2:1418415:1419502:+}	{gi|629727846|ref|XP_007823797.1|; transcriptional elongation regulator (Elongin C), putative [Metarhizium anisopliae ARSEF 23]}
A01273	{Contig2:1420820:1421986:+}	{NA}
A01274	{Contig2:1422836:1424627:+}	{gi|531866031|gb|EQL02873.1|; lariat debranching enzyme [Ophiocordyceps sinensis CO18]}
A01275	{Contig2:1425663:1427648:+}	{gi|667721050|gb|KFA63315.1|; hypothetical protein [Stachybotrys chlorohalonata IBT 40285, S40285_01859]}
A01276	{Contig2:1429687:1431506:+}	{gi|358386849|gb|EHK24444.1|; hypothetical protein [Trichoderma virens Gv29-8, TRIVIDRAFT_178072]}
A01277	{Contig2:1433112:1435389:-}	{gi|558862269|gb|ESU12352.1|; glucoamylase precursor [Fusarium graminearum PH-1]}
A01278	{Contig2:1437703:1439718:+}	{gi|302916383|ref|XP_003052002.1|; hypothetical protein [Nectria haematococca mpVI 77-13-4, NECHADRAFT_92512]}
A01279	{Contig2:1440317:1441466:-}	{gi|666404826|gb|KEY70396.1|; hypothetical protein [Stachybotrys chartarum]}
A01280	{Contig2:1441853:1442401:+}	{gi|358399695|gb|EHK49032.1|; hypothetical protein TRIATDRAFT_180264, partial [Trichoderma atroviride IMI 206040]}
A01281	{Contig2:1444156:1446053:-}	{gi|629695161|ref|XP_007812872.1|; hypothetical protein [Metarhizium acridum CQMa 102, MAC_06532]}
A01282	{Contig2:1446783:1447608:+}	{gi|358399692|gb|EHK49029.1|; hypothetical protein [Trichoderma atroviride IMI 206040, TRIATDRAFT_297755]}
A01283	{Contig2:1448858:1450170:-}	{gi|584134131|gb|EWG43504.1|; other hect domain ubiquitin protein ligase E3 [Fusarium verticillioides 7600]}
A01284	{Contig2:1454130:1455114:-}	{gi|667724716|gb|KFA66657.1|; hypothetical protein [Stachybotrys chlorohalonata IBT 40285, S40285_03034]}
A01285	{Contig2:1456935:1457584:-}	{gi|342874093|gb|EGU76166.1|; probable 40s ribosomal protein s10-b [Fusarium fujikuroi IMI 58289]}
A01286	{Contig2:1458018:1458848:+}	{gi|302915483|ref|XP_003051552.1|; predicted protein [Nectria haematococca mpVI 77-13-4]}
A01287	{Contig2:1459216:1459818:-}	{gi|685850667|ref|XP_009252376.1|; hypothetical protein [Fusarium graminearum,|Fusarium pseudograminearum]}
A01288	{Contig2:1460156:1460641:+}	{gi|629727994|ref|XP_007823845.1|; hypothetical protein [Metarhizium anisopliae|Metarhizium robertsii,]}
A01289	{Contig2:1461961:1465827:+}	{gi|629727988|ref|XP_007823843.1|; WD40, Sec16 and SRA1 domain protein [Metarhizium robertsii]}
A01290	{Contig2:1468266:1469054:-}	{gi|672798273|gb|KFH48808.1|; hypothetical protein [Acremonium chrysogenum ATCC 11550, ACRE_004520]}
A01291	{Contig2:1476460:1478043:+}	{gi|672381555|gb|KFG83736.1|; bHLH family transcription factor [Metarhizium anisopliae]}
A01292	{Contig2:1479560:1481148:-}	{gi|629701261|ref|XP_007815922.1|; reptin [Metarhizium acridum CQMa 102]}
A01293	{Contig2:1482837:1485211:+}	{NA}
A01294	{Contig2:1487490:1489092:+}	{gi|358399673|gb|EHK49010.1|; hypothetical protein TRIATDRAFT_172862, partial [Trichoderma atroviride IMI 206040]}
A01295	{Contig2:1491105:1492594:-}	{gi|629728051|ref|XP_007823864.1|; glyceraldehyde-3-phosphate dehydrogenase [Metarhizium anisopliae|Metarhizium robertsii]}
A01296	{Contig2:1496563:1498000:-}	{gi|572283616|gb|ETS06590.1|; hypothetical protein [Trichoderma reesei RUT C-30, M419DRAFT_23276]}
A01297	{Contig2:1498656:1499922:+}	{gi|590069934|gb|EXK97458.1|; hypothetical protein [Fusarium oxysporum f. sp. raphani 54005, FOQG_02648]}
A01298	{Contig2:1501863:1502510:-}	{gi|342881877|gb|EGU82662.1|; hypothetical protein [Fusarium oxysporum Fo5176, FOXB_06814]}
A01299	{Contig2:1503980:1505284:-}	{gi|530467658|gb|EQB49197.1|; hypothetical protein [Colletotrichum gloeosporioides Cg-14, CGLO_11490]}
A01300	{Contig2:1508124:1508878:+}	{gi|672381544|gb|KFG83725.1|; hypothetical protein [Metarhizium anisopliae, MANI_028824]}
A01301	{Contig2:1509991:1510552:+}	{gi|632919055|gb|KDB18450.1|; hypothetical protein [Villosiclava virens, UV8b_692]}
A01302	{Contig2:1511274:1511684:+}	{gi|629701251|ref|XP_007815917.1|; hypothetical protein [Metarhizium acridum CQMa 102, MAC_09577]}
A01303	{Contig2:1513016:1513534:+}	{gi|475671163|gb|EMT68516.1|; hypothetical protein [Fusarium oxysporum]}
A01304	{Contig2:1514843:1515562:+}	{NA}
A01305	{Contig2:1516487:1517975:+}	{gi|629701247|ref|XP_007815915.1|; hypothetical protein [Metarhizium acridum CQMa 102, MAC_09575]}
A01306	{Contig2:1519383:1521278:+}	{gi|629728082|ref|XP_007823874.1|; Heat shock protein 60 (Antigen HIS-62) [Metarhizium anisopliae]}
A01307	{Contig2:1522588:1523585:+}	{gi|302915515|ref|XP_003051568.1|; hypothetical protein [Nectria haematococca mpVI 77-13-4, NECHADRAFT_78771]}
A01308	{Contig2:1523988:1524695:-}	{gi|531865211|gb|EQL02140.1|; Ubiquitin supergroup [Ophiocordyceps sinensis CO18]}
A01309	{Contig2:1525167:1526522:+}	{gi|666404863|gb|KEY70433.1|; hypothetical protein [Stachybotrys chartarum IBT 7711, S7711_06598]}
A01310	{Contig2:1526545:1527210:+}	{NA}
A01311	{Contig2:1527734:1528359:-}	{NA}
A01312	{Contig2:1530008:1530802:-}	{NA}
A01313	{Contig2:1532941:1533529:+}	{gi|629696545|ref|XP_007813564.1|; hypothetical protein [Metarhizium acridum CQMa 102, MAC_07224]}
A01314	{Contig2:1534425:1535296:-}	{NA}
A01315	{Contig2:1538939:1539246:-}	{gi|629731751|ref|XP_007825058.1|; mitochondral 37S ribosomal protein S27, putative [Metarhizium anisopliae ARSEF 23]}
A01316	{Contig2:1539677:1540677:+}	{gi|531860091|gb|EQK98825.1|; abhydrolase domain-containing protein [Ophiocordyceps sinensis CO18]}
A01317	{Contig2:1541679:1542672:+}	{gi|667653893|ref|XP_008598778.1|; endozepine-like protein [Beauveria bassiana ARSEF 2860]}
A01318	{Contig2:1543843:1544367:+}	{NA}
A01319	{Contig2:1544776:1547243:-}	{gi|594715166|gb|EXU98080.1|; NADH dehydrogenase subunit G [Metarhizium robertsii]}
A01320	{Contig2:1548461:1549961:-}	{gi|558861046|gb|ESU11129.1|; hypothetical protein [Fusarium graminearum|Fusarium graminearum,]}
A01321	{Contig2:1551010:1552139:+}	{gi|666404866|gb|KEY70436.1|; hypothetical protein [Stachybotrys chartarum]}
A01322	{Contig2:1554124:1556267:+}	{NA}
A01323	{Contig2:1562159:1564790:+}	{gi|672378396|gb|KFG80637.1|; involucrin repeat protein [Metarhizium anisopliae]}
A01324	{Contig2:1583822:1584345:+}	{gi|666401662|gb|KEY67408.1|; hypothetical protein [Stachybotrys chartarum|Stachybotrys chlorohalonata]}
A01325	{Contig2:1585920:1587005:+}	{gi|629731727|ref|XP_007825050.1|; drug/metabolite transporter (DMT) superfamily protein [Metarhizium robertsii]}
A01326	{Contig2:1587415:1589012:+}	{gi|629696557|ref|XP_007813570.1|; AAA family ATPase Pontin [Metarhizium acridum CQMa 102]}
A01327	{Contig2:1593758:1596186:-}	{gi|682351347|gb|KFY42778.1|; hypothetical protein [Pseudogymnoascus pannorum VKM F-4513 (FW-928), V494_02246]}
A01328	{Contig2:1598295:1602380:+}	{gi|302915543|ref|XP_003051582.1|; predicted protein [Nectria haematococca mpVI 77-13-4]}
A01329	{Contig2:1602911:1603747:-}	{gi|572283651|gb|ETS06625.1|; signal recognition particle, SRP19 subunit [Trichoderma reesei RUT C-30]}
A01330	{Contig2:1605493:1606567:-}	{gi|531862922|gb|EQL00345.1|; C-x8-C-x5-C-x3-H type zinc finger protein [Ophiocordyceps sinensis CO18]}
A01331	{Contig2:1608802:1610563:-}	{gi|629696569|ref|XP_007813576.1|; hypothetical protein [Metarhizium acridum CQMa 102, MAC_07236]}
A01332	{Contig2:1617297:1618347:+}	{gi|358399618|gb|EHK48955.1|; hypothetical protein [Trichoderma atroviride IMI 206040, TRIATDRAFT_156154]}
A01333	{Contig2:1618824:1621253:-}	{gi|632919013|gb|KDB18408.1|; Heterokaryon incompatibility protein Het-C [Villosiclava virens]}
A01334	{Contig2:1623214:1624399:+}	{gi|531864616|gb|EQL01646.1|; inositolphosphorylceramide-B C-26 hydroxylase [Ophiocordyceps sinensis CO18]}
A01335	{Contig2:1625411:1626991:+}	{gi|517315234|emb|CCT67201.1|; probable RNA splicing factor Pad-1 [Fusarium fujikuroi IMI 58289]}
A01336	{Contig2:1629450:1631607:+}	{gi|629696603|ref|XP_007813593.1|; hypothetical protein [Metarhizium acridum CQMa 102, MAC_07253]}
A01337	{Contig2:1632920:1633777:-}	{gi|685861855|ref|XP_009257960.1|; hypothetical protein [Fusarium pseudograminearum CS3096, FPSE_06567]}
A01338	{Contig2:1635117:1637469:-}	{gi|596702168|ref|XP_007282764.1|; aminotransferase class I and II [Colletotrichum gloeosporioides Cg-14]}
A01339	{Contig2:1641851:1642171:-}	{gi|512187431|gb|EPE03210.1|; regulatory protein cys-3 [Ophiostoma piceae UAMH 11346]}
A01340	{Contig2:1642894:1643127:-}	{gi|531864622|gb|EQL01652.1|; Regulatory protein cys-3 [Ophiocordyceps sinensis CO18]}
A01341	{Contig2:1644846:1646659:+}	{gi|531864623|gb|EQL01653.1|; chl4 [Ophiocordyceps sinensis CO18]}
A01342	{Contig2:1646773:1648103:-}	{gi|584133939|gb|EWG43312.1|; TatD DNase [Fusarium verticillioides 7600]}
A01343	{Contig2:1652178:1655100:+}	{gi|629731590|ref|XP_007825005.1|; ribonucleoside-diphosphate reductase large chain [Metarhizium anisopliae]}
A01344	{Contig2:1655529:1656343:-}	{gi|629698123|ref|XP_007814353.1|; hypothetical protein [Metarhizium acridum CQMa 102, MAC_08013]}
A01345	{Contig2:1662740:1663790:+}	{gi|358399602|gb|EHK48939.1|; glycoside hydrolase family 18 protein [Trichoderma atroviride IMI 206040]}
A01346	{Contig2:1664780:1666016:-}	{gi|640918317|gb|KDN62966.1|; putative pirin [Colletotrichum sublineola]}
A01347	{Contig2:1667264:1667883:-}	{gi|296802035|gb|ADH51516.1|; perilipin MPL1-like protein [Metarhizium album|Metarhizium anisopliae|Metarhizium brunneum|Metarhizium frigidum]}
A01348	{Contig2:1671939:1673417:-}	{gi|398388557|ref|XP_003847740.1|; hypothetical protein [Zymoseptoria tritici IPO323, MYCGRDRAFT_77856]}
A01349	{Contig2:1674929:1675872:+}	{gi|628349000|ref|XP_007750041.1|; hypothetical protein [Cladophialophora psammophila CBS 110553, A1O5_11279]}
A01350	{Contig2:1678586:1679575:+}	{NA}
A01351	{Contig2:1680675:1685518:+}	{gi|636771113|ref|XP_008087730.1|; Acetyl-CoA synthetase-like protein [Glarea lozoyensis ATCC 20868]}
A01352	{Contig2:1690237:1693001:+}	{gi|629731624|ref|XP_007825016.1|; DENN domain-containing protein [Metarhizium anisopliae]}
A01353	{Contig2:1693845:1695451:-}	{gi|584133949|gb|EWG43322.1|; hypothetical protein [Fusarium verticillioides 7600, FVEG_04853]}
A01354	{Contig2:1695649:1697907:+}	{gi|629731630|ref|XP_007825018.1|; putative protein transport protein SEC6 [Metarhizium anisopliae ARSEF 23]}
A01355	{Contig2:1698535:1702579:-}	{gi|587744635|gb|EXA42351.1|; hypothetical protein [Fusarium oxysporum]}
A01356	{Contig2:1704955:1706431:+}	{gi|589098519|ref|XP_006961282.1|; glutathione reductase [Trichoderma reesei RUT C-30]}
A01357	{Contig2:1707634:1708870:-}	{gi|358382790|gb|EHK20460.1|; hypothetical protein [Trichoderma virens Gv29-8, TRIVIDRAFT_223784]}
A01358	{Contig2:1710110:1711787:-}	{gi|358382791|gb|EHK20461.1|; hypothetical protein [Trichoderma virens Gv29-8, TRIVIDRAFT_154259]}
A01359	{Contig2:1713165:1714373:+}	{gi|358382792|gb|EHK20462.1|; hypothetical protein [Trichoderma virens Gv29-8, TRIVIDRAFT_49161]}
A01360	{Contig2:1738335:1740344:+}	{gi|342888771|gb|EGU87990.1|; probable chaperonin of the TCP1 ring complex [Fusarium fujikuroi IMI 58289]}
A01361	{Contig2:1740692:1741336:-}	{gi|589103403|ref|XP_006963724.1|; DUF1168-domain-containing protein [Trichoderma reesei RUT C-30]}
A01362	{Contig2:1742165:1743719:+}	{gi|629693289|ref|XP_007811936.1|; phosphoglycerate mutase family domain protein [Metarhizium acridum CQMa 102]}
A01363	{Contig2:1744855:1750333:-}	{NA}
A01364	{Contig2:1755576:1758340:-}	{NA}
A01365	{Contig2:1759507:1760660:+}	{gi|666401699|gb|KEY67445.1|; hypothetical protein [Stachybotrys chartarum]}
A01366	{Contig2:1761410:1764069:+}	{gi|666401700|gb|KEY67446.1|; hypothetical protein [Stachybotrys chartarum]}
A01367	{Contig2:1769686:1772868:+}	{gi|629686133|ref|XP_007808362.1|; TBC domain protein, putative [Metarhizium acridum CQMa 102]}
A01368	{Contig2:1790384:1791600:-}	{gi|630011627|ref|XP_007829799.1|; hypothetical protein [Pestalotiopsis fici W106-1, PFICI_03027]}
A01369	{Contig2:1794109:1795296:+}	{gi|629682411|ref|XP_007806501.1|; integral membrane protein [Metarhizium acridum CQMa 102]}
A01370	{Contig2:1800359:1800843:-}	{gi|358379136|gb|EHK16817.1|; hypothetical protein [Trichoderma virens Gv29-8, TRIVIDRAFT_214571]}
A01371	{Contig2:1802082:1802715:+}	{gi|358388318|gb|EHK25912.1|; hydrophobin [Trichoderma virens Gv29-8]}
A01372	{Contig2:1811708:1812544:-}	{gi|358379214|gb|EHK16895.1|; hypothetical protein [Trichoderma virens Gv29-8, TRIVIDRAFT_195738]}
A01373	{Contig2:1817932:1825147:-}	{gi|531863877|gb|EQL01061.1|; ATPase-like, ATP-binding domain protein [Ophiocordyceps sinensis CO18]}
A01374	{Contig2:1826576:1827601:-}	{gi|620695545|gb|AHY22502.1|; orothidine 5'-phosphate decarboxylase [Lecanicillium sp. HF627]}
A01375	{Contig2:1830927:1832330:+}	{NA}
A01376	{Contig2:1832970:1834940:-}	{gi|629686127|ref|XP_007808359.1|; UDP-galactopyranose mutase [Metarhizium acridum CQMa 102]}
A01377	{Contig2:1839903:1841313:+}	{gi|589106953|ref|XP_006965499.1|; triose phosphate/3-phosphoglycerate/phosphate translocator [Trichoderma reesei QM6a]}
A01378	{Contig2:1842112:1842900:-}	{gi|629686123|ref|XP_007808357.1|; 60S ribosomal protein L27 [Metarhizium acridum|Metarhizium anisopliae|Metarhizium robertsii]}
A01379	{Contig2:1843706:1844509:-}	{gi|672385177|gb|KFG87266.1|; hypothetical protein [Metarhizium anisopliae, MANI_012942]}
A01380	{Contig2:1845993:1847240:+}	{gi|589106951|ref|XP_006965498.1|; 4-hydroxyphenylpyruvate dioxygenase [Trichoderma reesei]}
A01381	{Contig2:1847839:1849355:-}	{gi|666398614|gb|KEY64477.1|; hypothetical protein [Stachybotrys chartarum]}
A01382	{Contig2:1850189:1851312:-}	{gi|589106681|ref|XP_006965363.1|; hypothetical protein [Trichoderma reesei RUT C-30, M419DRAFT_137502]}
A01383	{Contig2:1856265:1858738:+}	{gi|572278362|gb|ETS01554.1|; putative sugar transport protein STP1 [Trichoderma reesei RUT C-30]}
A01384	{Contig2:1859254:1859720:+}	{gi|358391360|gb|EHK40764.1|; hypothetical protein [Trichoderma atroviride IMI 206040, TRIATDRAFT_32430]}
A01385	{Contig2:1860302:1860803:-}	{gi|667660153|ref|XP_008601908.1|; frataxin-like protein [Beauveria bassiana ARSEF 2860]}
A01386	{Contig2:1862335:1862926:-}	{gi|358377793|gb|EHK15476.1|; hypothetical protein [Trichoderma virens Gv29-8, TRIVIDRAFT_64620]}
A01387	{Contig2:1863431:1866880:+}	{gi|358391357|gb|EHK40761.1|; hypothetical protein [Trichoderma atroviride IMI 206040, TRIATDRAFT_127329]}
A01388	{Contig2:1870811:1871120:-}	{gi|629689401|ref|XP_007809992.1|; diphthamide biosynthesis CSL zinc finger domain protein Dph3 [Metarhizium robertsii]}
A01389	{Contig2:1871779:1874311:+}	{gi|629711751|ref|XP_007818726.1|; hypothetical protein [Metarhizium anisopliae|Metarhizium anisopliae,]}
A01390	{Contig2:1875749:1880482:-}	{gi|358391350|gb|EHK40754.1|; hypothetical protein [Trichoderma atroviride IMI 206040, TRIATDRAFT_226751]}
A01391	{Contig2:1880569:1881911:-}	{NA}
A01392	{Contig2:1884647:1885456:+}	{gi|358377803|gb|EHK15486.1|; hypothetical protein [Trichoderma virens Gv29-8, TRIVIDRAFT_38151]}
A01393	{Contig2:1885867:1886665:-}	{gi|629711769|ref|XP_007818731.1|; 40S ribosomal protein S7p/S5e [Metarhizium robertsii]}
A01394	{Contig2:1887003:1887415:+}	{gi|475670867|gb|EMT68220.1|; 40S ribosomal protein S25 [Fusarium oxysporum f. sp. cubense race 4]}
A01395	{Contig2:1890139:1891577:+}	{gi|632918943|gb|KDB18338.1|; ADP, ATP carrier protein [Villosiclava virens]}
A01396	{Contig2:1892158:1892549:+}	{gi|589106929|ref|XP_006965487.1|; hypothetical protein [Trichoderma reesei RUT C-30, M419DRAFT_119212]}
A01397	{Contig2:1894938:1895903:+}	{gi|573975042|ref|XP_006665466.1|; extracellular serine-rich protein [Cordyceps militaris CM01]}
A01398	{Contig2:1896363:1897195:-}	{gi|589106667|ref|XP_006965356.1|; predicted protein [Trichoderma reesei QM6a]}
A01399	{Contig2:1897747:1899753:+}	{gi|666398637|gb|KEY64500.1|; hypothetical protein [Stachybotrys chartarum IBT 7711, S7711_07247]}
A01400	{Contig2:1900591:1902276:-}	{gi|302916497|ref|XP_003052059.1|; hypothetical protein [Nectria haematococca mpVI 77-13-4, NECHADRAFT_59975]}
A01401	{Contig2:1903106:1904470:-}	{gi|672377104|gb|KFG79379.1|; hypothetical protein [Metarhizium anisopliae, MANI_009428]}
A01402	{Contig2:1906454:1906792:+}	{NA}
A01403	{Contig2:1913851:1916185:-}	{gi|358377815|gb|EHK15498.1|; hypothetical protein [Trichoderma virens Gv29-8, TRIVIDRAFT_38683]}
A01404	{Contig2:1917722:1918982:+}	{gi|302915621|ref|XP_003051621.1|; predicted protein [Nectria haematococca mpVI 77-13-4]}
A01405	{Contig2:1919271:1921519:-}	{gi|666869943|gb|KEZ46095.1|; hypothetical protein [Scedosporium apiospermum, SAPIO_CDS0944]}
A01406	{Contig2:1923202:1924387:+}	{gi|629711812|ref|XP_007818745.1|; cell division control protein 10 [Metarhizium anisopliae]}
A01407	{Contig2:1925044:1925803:-}	{gi|629711815|ref|XP_007818746.1|; guanylate kinase [Metarhizium anisopliae|Metarhizium robertsii]}
A01408	{Contig2:1928149:1929985:+}	{gi|358391324|gb|EHK40728.1|; glycoside hydrolase family 72 protein [Trichoderma atroviride IMI 206040]}
A01409	{Contig2:1932015:1933961:-}	{gi|399172172|emb|CCE26857.1|; probable ATP citrate lyase subunit 2 [Claviceps purpurea 20.1]}
A01410	{Contig2:1937496:1939559:+}	{gi|632914267|gb|KDB13929.1|; ATP-citrate synthase subunit 1 [Villosiclava virens]}
A01411	{Contig2:1940566:1940829:+}	{gi|342873836|gb|EGU75949.1|; 54S ribosomal protein L33, mitochondrial [Fusarium oxysporum]}
A01412	{Contig2:1941201:1941864:-}	{gi|667659531|ref|XP_008601597.1|; histone acetylase complex subunit [Beauveria bassiana ARSEF 2860]}
A01413	{Contig2:1943107:1943666:-}	{gi|342880542|gb|EGU81630.1|; hypothetical protein [Fusarium oxysporum Fo5176, FOXB_07866]}
A01414	{Contig2:1944932:1945553:+}	{gi|358377828|gb|EHK15511.1|; hypothetical protein [Trichoderma virens Gv29-8, TRIVIDRAFT_38441]}
A01415	{Contig2:1945841:1946778:-}	{gi|302916515|ref|XP_003052068.1|; predicted protein [Nectria haematococca mpVI 77-13-4]}
A01416	{Contig2:1949043:1949702:+}	{gi|358377830|gb|EHK15513.1|; hypothetical protein [Trichoderma virens Gv29-8, TRIVIDRAFT_164757]}
A01417	{Contig2:1950320:1951222:-}	{NA}
A01418	{Contig2:1955664:1958468:-}	{gi|590036031|gb|EXK37889.1|; hypothetical protein [Fusarium oxysporum f. sp. melonis 26406, FOMG_08434]}
A01419	{Contig2:1964970:1967429:-}	{gi|666398184|gb|KEY64065.1|; hypothetical protein [Stachybotrys chartarum IBT 7711, S7711_07427]}
A01420	{Contig2:1968195:1970585:+}	{gi|531867422|gb|EQL04181.1|; Skb1 methyltransferase [Ophiocordyceps sinensis CO18]}
A01421	{Contig2:1971869:1973273:+}	{gi|358377837|gb|EHK15520.1|; hypothetical protein [Trichoderma virens Gv29-8, TRIVIDRAFT_87170]}
A01422	{Contig2:1974527:1978401:+}	{gi|632914250|gb|KDB13912.1|; exportin-1 [Villosiclava virens]}
A01423	{Contig2:1979277:1980899:-}	{gi|596708336|ref|XP_007283920.1|; C6 finger domain-containing protein [Colletotrichum gloeosporioides Nara gc5]}
A01424	{Contig2:1981759:1982448:-}	{gi|672377133|gb|KFG79408.1|; hypothetical protein [Metarhizium anisopliae, MANI_009647]}
A01425	{Contig2:1983592:1985046:-}	{gi|667718485|gb|KFA60892.1|; hypothetical protein [Stachybotrys chlorohalonata IBT 40285, S40285_04832]}
A01426	{Contig2:1986889:1987815:+}	{gi|629689311|ref|XP_007809947.1|; phosphatidate cytidylyltransferase family protein [Metarhizium acridum CQMa 102]}
A01427	{Contig2:1992555:1993430:+}	{gi|531867142|gb|EQL03912.1|; putative domain KxDL [Ophiocordyceps sinensis CO18]}
A01428	{Contig2:1996022:1996513:+}	{gi|589106905|ref|XP_006965475.1|; hypothetical protein [Trichoderma reesei RUT C-30, M419DRAFT_81055]}
A01429	{Contig2:1998971:2001581:+}	{gi|667718464|gb|KFA60871.1|; hypothetical protein [Stachybotrys chlorohalonata IBT 40285, S40285_04838]}
A01430	{Contig2:2007725:2008732:+}	{NA}
A01431	{Contig2:2010538:2011960:+}	{NA}
A01432	{Contig2:2013543:2014572:-}	{gi|302898982|ref|XP_003047956.1|; 40S ribosomal protein S0 {ECO: 0000255|HAMAP-Rule: MF_03015} [Nectria haematococca mpVI 77-13-4] [Nectria haematococca mpVI 77-13-4]}
A01433	{Contig2:2014964:2015995:+}	{gi|358377853|gb|EHK15536.1|; hypothetical protein [Trichoderma virens Gv29-8, TRIVIDRAFT_214860]}
A01434	{Contig2:2016220:2017486:-}	{gi|531867149|gb|EQL03919.1|; Vacuolar ATP synthase subunit d [Ophiocordyceps sinensis CO18]}
A01435	{Contig2:2017934:2019914:+}	{gi|672377145|gb|KFG79420.1|; nucleolar protein NOP58-like protein [Metarhizium anisopliae]}
A01436	{Contig2:2021010:2022292:-}	{gi|685851487|ref|XP_009252776.1|; hypothetical protein [Fusarium pseudograminearum CS3096, FPSE_01381]}
A01437	{Contig2:2026155:2027079:-}	{gi|629689287|ref|XP_007809935.1|; putative anaphase promoting complex subunit 10 [Metarhizium acridum CQMa 102]}
A01438	{Contig2:2028899:2029899:-}	{gi|666401186|gb|KEY66951.1|; hypothetical protein [Stachybotrys chartarum]}
A01439	{Contig2:2030934:2031744:+}	{gi|589106895|ref|XP_006965470.1|; ER-resident thioredoxin [Trichoderma reesei QM6a]}
A01440	{Contig2:2033481:2035147:+}	{gi|667740006|gb|KFA78997.1|; hypothetical protein [Stachybotrys chartarum IBT 40288, S40288_00617]}
A01441	{Contig2:2039366:2040528:-}	{gi|475676177|gb|EMT73211.1|; hypothetical protein [Fusarium oxysporum f. sp. cubense tropical race 4 54006, FOIG_07760]}
A01442	{Contig2:2041998:2045081:-}	{gi|531867156|gb|EQL03926.1|; heat shock protein 70-like protein [Ophiocordyceps sinensis CO18]}
A01443	{Contig2:2046070:2047638:-}	{gi|667650193|ref|XP_008596928.1|; hypothetical protein [Beauveria bassiana ARSEF 2860, BBA_03609]}
A01444	{Contig2:2049417:2050051:+}	{gi|667650197|ref|XP_008596930.1|; Gim complex component GIM3-like protein [Beauveria bassiana ARSEF 2860]}
A01445	{Contig2:2051544:2053407:+}	{gi|302900065|ref|XP_003048187.1|; predicted protein [Nectria haematococca mpVI 77-13-4]}
A01446	{Contig2:2059760:2062299:+}	{gi|672379587|gb|KFG81802.1|; cobalamin-independent methionine synthase [Metarhizium anisopliae]}
A01447	{Contig2:2063378:2064950:+}	{gi|672383782|gb|KFG85889.1|; benzoate 4-monooxygenase cytochrome P450 [Metarhizium anisopliae]}
A01448	{Contig2:2068910:2070895:+}	{gi|672792856|gb|KFH43458.1|; Threonine synthase-like protein [Acremonium chrysogenum ATCC 11550]}
A01449	{Contig2:2071823:2073053:-}	{gi|629689261|ref|XP_007809922.1|; mitochondrial carrier protein [Metarhizium acridum CQMa 102]}
A01450	{Contig2:2077374:2078522:-}	{gi|358388993|gb|EHK26586.1|; hypothetical protein TRIVIDRAFT_118387, partial [Trichoderma virens Gv29-8]}
A01451	{Contig2:2083464:2085202:+}	{gi|589112425|ref|XP_006968235.1|; predicted protein [Trichoderma reesei QM6a]}
A01452	{Contig2:2087093:2088069:-}	{gi|666401168|gb|KEY66933.1|; hypothetical protein [Stachybotrys chartarum]}
A01453	{Contig2:2089742:2090531:+}	{gi|302900044|ref|XP_003048183.1|; predicted protein [Nectria haematococca mpVI 77-13-4]}
A01454	{Contig2:2111374:2114839:+}	{gi|629689249|ref|XP_007809916.1|; hypothetical protein [Metarhizium acridum CQMa 102, MAC_03576]}
A01455	{Contig2:2115532:2116440:+}	{NA}
A01456	{Contig2:2118130:2118822:+}	{gi|672379578|gb|KFG81793.1|; phosphatidylinositol N-acetylglucosaminyltransferase [Metarhizium anisopliae]}
A01457	{Contig2:2119027:2120721:-}	{gi|629711983|ref|XP_007818801.1|; tRNA pseudouridine synthase family protein [Metarhizium robertsii]}
A01458	{Contig2:2122077:2122655:-}	{gi|594716605|gb|EXU99507.1|; RNA polymerase Rpb4 [Metarhizium robertsii]}
A01459	{Contig2:2124585:2125963:+}	{gi|629711992|ref|XP_007818804.1|; phosphoribosylpyrophosphate synthetase [Metarhizium robertsii]}
A01460	{Contig2:2130396:2131346:-}	{gi|672379571|gb|KFG81786.1|; hypothetical protein [Metarhizium anisopliae, MANI_027115]}
A01461	{Contig2:2140325:2140873:-}	{gi|629712009|ref|XP_007818809.1|; 60S ribosomal protein L126 [Metarhizium anisopliae]}
A01462	{Contig2:2142028:2145181:-}	{gi|629689231|ref|XP_007809907.1|; amine oxidase [Metarhizium acridum CQMa 102]}
A01463	{Contig2:2146792:2147613:+}	{gi|531854615|gb|EQK97573.1|; vesicle transport v-SNARE protein [Ophiocordyceps sinensis CO18]}
A01464	{Contig2:2148820:2150518:+}	{gi|666401150|gb|KEY66915.1|; hypothetical protein [Stachybotrys chartarum IBT 7711, S7711_06865]}
A01465	{Contig2:2151495:2153653:+}	{gi|302899987|ref|XP_003048171.1|; hypothetical protein [Nectria haematococca mpVI 77-13-4, NECHADRAFT_93314]}
A01466	{Contig2:2160481:2162382:+}	{gi|302899982|ref|XP_003048170.1|; predicted protein [Nectria haematococca mpVI 77-13-4]}
A01467	{Contig2:2162415:2163589:-}	{gi|302885288|ref|XP_003041536.1|; hypothetical protein [Nectria haematococca mpVI 77-13-4, NECHADRAFT_34884]}
A01468	{Contig2:2165025:2166503:+}	{gi|629712029|ref|XP_007818815.1|; nonspecific lipid-transfer protein [Metarhizium anisopliae|Metarhizium robertsii]}
A01469	{Contig2:2167107:2168200:+}	{gi|629727623|ref|XP_007823724.1|; CFTR inhibitory factor [Metarhizium robertsii]}
A01470	{Contig2:2169409:2170557:+}	{gi|302880532|ref|XP_003039209.1|; hypothetical protein [Nectria haematococca mpVI 77-13-4, NECHADRAFT_89424]}
A01471	{Contig2:2171107:2171931:+}	{NA}
A01472	{Contig2:2173271:2173664:+}	{gi|302899969|ref|XP_003048167.1|; predicted protein [Nectria haematococca mpVI 77-13-4]}
A01473	{Contig2:2176993:2178125:+}	{gi|629712039|ref|XP_007818818.1|; Zn-dependent alcohol dehydrogenase family protein [Metarhizium robertsii]}
A01474	{Contig2:2178724:2180383:-}	{gi|296417681|ref|XP_002838481.1|; unnamed protein product [Tuber melanosporum]}
A01475	{Contig2:2184544:2185623:-}	{gi|666399141|gb|KEY64986.1|; hypothetical protein [Stachybotrys chartarum]}
A01476	{Contig2:2187145:2187492:+}	{gi|251829644|gb|ACT21200.1|; thioredoxin [Beauveria bassiana]}
A01477	{Contig2:2189092:2191078:-}	{gi|399171735|emb|CCE27472.1|; uncharacterized protein CPUR_00946 [Claviceps purpurea 20.1]}
A01478	{Contig2:2198986:2200286:-}	{gi|358397275|gb|EHK46650.1|; hypothetical protein [Trichoderma atroviride IMI 206040, TRIATDRAFT_43458]}
A01479	{Contig2:2201636:2202709:+}	{gi|629685255|ref|XP_007807923.1|; aldehyde reductase, putative [Metarhizium acridum CQMa 102]}
A01480	{Contig2:2202991:2204631:+}	{gi|594723198|gb|EXV06084.1|; hypothetical protein [Metarhizium robertsii, X797_000801]}
A01481	{Contig2:2207829:2209533:-}	{gi|629711386|ref|XP_007818610.1|; Prp19/Pso4-like domain protein [Metarhizium robertsii]}
A01482	{Contig2:2210805:2211380:+}	{gi|358382953|gb|EHK20623.1|; hypothetical protein [Trichoderma virens Gv29-8, TRIVIDRAFT_58869]}
A01483	{Contig2:2211823:2212926:-}	{NA}
A01484	{Contig2:2215876:2217990:-}	{gi|477513781|gb|ENH66245.1|; hypothetical protein [Fusarium oxysporum f. sp. cubense race 1, FOC1_g10008272]}
A01485	{Contig2:2219414:2220581:+}	{gi|672791991|gb|KFH42614.1|; Acyl-coenzyme A thioesterase-like protein [Acremonium chrysogenum ATCC 11550]}
A01486	{Contig2:2221397:2222642:+}	{gi|302891777|ref|XP_003044770.1|; hypothetical protein [Nectria haematococca mpVI 77-13-4, NECHADRAFT_81674]}
A01487	{Contig2:2223772:2224221:+}	{gi|530476162|gb|EQB56106.1|; hypothetical protein [Colletotrichum gloeosporioides Cg-14, CGLO_03945]}
A01488	{Contig2:2224610:2226320:-}	{gi|629687467|ref|XP_007809029.1|; glycoside hydrolase [Metarhizium acridum CQMa 102]}
A01489	{Contig2:2227591:2228464:+}	{gi|342888181|gb|EGU87547.1|; Cytochrome c oxidase subunit 4, mitochondrial [Fusarium oxysporum]}
A01490	{Contig2:2229114:2230923:-}	{gi|358382793|gb|EHK20463.1|; hypothetical protein TRIVIDRAFT_119566, partial [Trichoderma virens Gv29-8]}
A01491	{Contig2:2234373:2236106:+}	{gi|667724017|gb|KFA66045.1|; hypothetical protein [Stachybotrys chlorohalonata IBT 40285, S40285_03710]}
A01492	{Contig2:2237302:2238115:+}	{gi|629685275|ref|XP_007807933.1|; 50S ribosomal subunit protein L15 [Metarhizium acridum CQMa 102]}
A01493	{Contig2:2240360:2243147:+}	{gi|240274709|gb|EER38225.1|; sorting nexin Mvp1 [Ajellomyces capsulatus H143]}
A01494	{Contig2:2243536:2245957:-}	{gi|672378662|gb|KFG80894.1|; dihydroxy-acid dehydratase [Metarhizium anisopliae]}
A01495	{Contig2:2247792:2248806:-}	{gi|594723212|gb|EXV06098.1|; Myb domain protein [Metarhizium robertsii]}
A01496	{Contig2:2256086:2257527:+}	{gi|629685283|ref|XP_007807937.1|; MYB DNA-binding domain protein [Metarhizium acridum CQMa 102]}
A01497	{Contig2:2259591:2261700:+}	{gi|629711426|ref|XP_007818623.1|; DEAD-like helicases superfamily protein [Metarhizium robertsii]}
A01498	{Contig2:2263415:2264914:+}	{gi|629711429|ref|XP_007818624.1|; cell wall glucanase (Utr2) [Metarhizium anisopliae ARSEF 23]}
A01499	{Contig2:2267926:2268672:+}	{gi|598033387|ref|XP_007346066.1|; NAD(P)-binding protein [Auricularia delicata TFB-10046 SS5]}
A01500	{Contig2:2270409:2271512:+}	{gi|629685291|ref|XP_007807941.1|; carboxy-cis, cis-muconate cyclase [Metarhizium acridum CQMa 102]}
A01501	{Contig2:2272196:2273890:-}	{gi|572280621|gb|ETS03681.1|; acid protease [Trichoderma reesei RUT C-30]}
A01502	{Contig2:2283318:2284526:+}	{gi|302891561|ref|XP_003044662.1|; predicted protein [Nectria haematococca mpVI 77-13-4]}
A01503	{Contig2:2285123:2288506:-}	{gi|302892613|ref|XP_003045188.1|; SNF2 superfamily RAD5 protein [Nectria haematococca mpVI 77-13-4]}
A01504	{Contig2:2288652:2291138:+}	{gi|358397323|gb|EHK46698.1|; phytoene synthetase/ ribosomal protein S6 [Trichoderma atroviride IMI 206040]}
A01505	{Contig2:2291694:2292743:-}	{gi|629685305|ref|XP_007807948.1|; defective in cullin neddylation protein 1 [Metarhizium acridum CQMa 102]}
A01506	{Contig2:2295397:2297722:+}	{gi|591465507|gb|EXL96931.1|; hypothetical protein [Fusarium oxysporum f. sp. cubense tropical race 4 54006, FOIG_10689]}
A01507	{Contig2:2299155:2301861:-}	{gi|302892617|ref|XP_003045190.1|; hypothetical protein [Nectria haematococca mpVI 77-13-4, NECHADRAFT_43333]}
A01508	{Contig2:2309794:2310872:-}	{gi|629711462|ref|XP_007818634.1|; chitin synthase (glycosyl transferase family 2) [Metarhizium robertsii]}
A01509	{Contig2:2313599:2314714:-}	{gi|531859359|gb|EQK98571.1|; Cyclin PHO80-like protein [Ophiocordyceps sinensis CO18]}
A01510	{Contig2:2329693:2330449:+}	{gi|672380291|gb|KFG82497.1|; hypothetical protein [Metarhizium anisopliae, MANI_015600]}
A01511	{Contig2:2332316:2333149:-}	{NA}
A01512	{Contig2:2334782:2337559:+}	{gi|358382877|gb|EHK20547.1|; hypothetical protein [Trichoderma virens Gv29-8, TRIVIDRAFT_181009]}
A01513	{Contig2:2340630:2342390:+}	{gi|631242320|ref|XP_007916082.1|; hypothetical protein [Togninia minima UCRPA7, UCRPA7_5344]}
A01514	{Contig2:2344040:2345752:-}	{gi|629685323|ref|XP_007807957.1|; hypothetical protein [Metarhizium acridum CQMa 102, MAC_01617]}
A01515	{Contig2:2346285:2346762:+}	{gi|572280594|gb|ETS03654.1|; Sm-like ribonucleo protein [Trichoderma reesei RUT C-30]}
A01516	{Contig2:2347698:2349823:+}	{gi|672380285|gb|KFG82491.1|; GTP-binding protein 1 [Metarhizium anisopliae]}
A01517	{Contig2:2350142:2351761:-}	{gi|589103217|ref|XP_006963631.1|; predicted protein [Trichoderma reesei QM6a]}
A01518	{Contig2:2352887:2353366:+}	{NA}
A01519	{Contig2:2355748:2357835:-}	{gi|672380283|gb|KFG82489.1|; arrestin domain containing protein [Metarhizium anisopliae]}
A01520	{Contig2:2364764:2366035:+}	{gi|667650261|ref|XP_008596962.1|; beta-lactamase, putative [Beauveria bassiana ARSEF 2860]}
A01521	{Contig2:2369323:2369994:+}	{gi|573978880|ref|XP_006667385.1|; endoglucanase, putative [Cordyceps militaris CM01]}
A01522	{Contig2:2376795:2380525:+}	{gi|154298433|ref|XP_001549639.1|; hypothetical protein [Botrytis cinerea B05.10, BC1G_11401]}
A01523	{Contig2:2381095:2382769:-}	{gi|358397378|gb|EHK46753.1|; hypothetical protein [Trichoderma atroviride IMI 206040, TRIATDRAFT_291839]}
A01524	{Contig2:2388262:2389125:-}	{NA}
A01525	{Contig2:2396685:2398119:-}	{gi|358385418|gb|EHK23015.1|; hypothetical protein [Trichoderma virens Gv29-8, TRIVIDRAFT_28823]}
A01526	{Contig2:2412415:2413407:+}	{gi|682400739|gb|KFY77692.1|; hypothetical protein [Pseudogymnoascus pannorum VKM F-103, V499_02974]}
A01527	{Contig2:2418687:2420768:-}	{gi|656906011|gb|KEF51756.1|; hypothetical protein [Exophiala aquamarina CBS 119918, A1O9_12093]}
A01528	{Contig2:2423172:2425219:+}	{gi|667516684|gb|KFA46167.1|; hypothetical protein [Stachybotrys chartarum IBT 40293, S40293_03790]}
A01529	{Contig2:2427372:2428286:-}	{NA}
A01530	{Contig2:2431982:2433094:+}	{gi|629711493|ref|XP_007818644.1|; beta-galactosidase-like (glycoside hydrolase family 3) domain protein [Metarhizium robertsii]}
A01531	{Contig2:2433226:2433744:-}	{gi|584140065|gb|EWG49399.1|; hypothetical protein [Fusarium verticillioides 7600, FVEG_08947]}
A01532	{Contig2:2434785:2438373:-}	{gi|302892641|ref|XP_003045202.1|; predicted protein [Nectria haematococca mpVI 77-13-4]}
A01533	{Contig2:2448183:2450402:-}	{gi|685854557|ref|XP_009254311.1|; hypothetical protein [Fusarium pseudograminearum CS3096, FPSE_02917]}
A01534	{Contig2:2450499:2452927:+}	{NA}
A01535	{Contig2:2457287:2460325:-}	{NA}
A01536	{Contig2:2462794:2463774:+}	{gi|358392859|gb|EHK42263.1|; hypothetical protein [Trichoderma atroviride IMI 206040, TRIATDRAFT_77428]}
A01537	{Contig2:2464581:2465144:+}	{gi|685869929|ref|XP_009261997.1|; unnamed protein product [Fusarium pseudograminearum CS3487]}
A01538	{Contig2:2470128:2471290:+}	{NA}
A01539	{Contig2:2474061:2476943:+}	{gi|358382105|gb|EHK19778.1|; hypothetical protein [Trichoderma virens Gv29-8, TRIVIDRAFT_209815]}
A01540	{Contig2:2487153:2488523:+}	{gi|629685357|ref|XP_007807974.1|; hypothetical protein [Metarhizium acridum CQMa 102, MAC_01634]}
A01541	{Contig2:2491212:2492922:-}	{gi|302892663|ref|XP_003045213.1|; predicted protein [Nectria haematococca mpVI 77-13-4]}
A01542	{Contig2:2497683:2499656:-}	{gi|629685361|ref|XP_007807976.1|; serine palmitoyltransferase 2 [Metarhizium acridum CQMa 102]}
A01543	{Contig2:2502967:2505135:+}	{gi|589103299|ref|XP_006963672.1|; acetoacetate-CoA ligase [Trichoderma reesei RUT C-30]}
A01544	{Contig2:2510158:2511571:+}	{gi|672793362|gb|KFH43953.1|; Guanine nucleotide-binding protein subunit beta-like protein [Acremonium chrysogenum ATCC 11550]}
A01545	{Contig2:2518816:2519587:+}	{gi|629685367|ref|XP_007807979.1|; phosducin [Metarhizium acridum CQMa 102]}
A01546	{Contig2:2521893:2522994:+}	{NA}
A01547	{Contig2:2524881:2526026:+}	{gi|596690846|ref|XP_007280699.1|; ran-specific gtpase-activating protein [Colletotrichum gloeosporioides Nara gc5]}
A01548	{Contig2:2529232:2529887:+}	{gi|667650461|ref|XP_008597062.1|; YEATS family protein [Beauveria bassiana ARSEF 2860]}
A01549	{Contig2:2534413:2535354:+}	{NA}
A01550	{Contig2:2535473:2537678:+}	{gi|531864542|gb|EQL01586.1|; hypothetical protein [Ophiocordyceps sinensis CO18, OCS_02702]}
A01551	{Contig2:2539332:2543543:-}	{gi|672380260|gb|KFG82466.1|; prolipoprotein diacylglyceryl transferase [Metarhizium anisopliae]}
A01552	{Contig2:2546587:2549069:-}	{gi|531866324|gb|EQL03139.1|; protein phosphatase 2C [Ophiocordyceps sinensis CO18]}
A01553	{Contig2:2550006:2550888:-}	{gi|399171790|emb|CCE27527.1|; probable class E vacuolar-protein sorting and endocytosis factor [Claviceps purpurea 20.1]}
A01554	{Contig2:2553284:2553812:-}	{gi|629685383|ref|XP_007807987.1|; mitochondrial import receptor subunit tom-22 [Metarhizium acridum CQMa 102]}
A01555	{Contig2:2556231:2557860:-}	{gi|342882014|gb|EGU82780.1|; hypothetical protein [Fusarium oxysporum Fo5176, FOXB_06701]}
A01556	{Contig2:2559764:2560480:+}	{NA}
A01557	{Contig2:2567008:2570343:+}	{gi|531866319|gb|EQL03134.1|; NAD+ dependent glutamate dehydrogenase [Ophiocordyceps sinensis CO18]}
A01558	{Contig2:2577856:2578805:-}	{gi|531866317|gb|EQL03132.1|; 60S ribosomal protein L32 [Ophiocordyceps sinensis CO18]}
A01559	{Contig2:2579358:2580147:+}	{gi|632916997|gb|KDB16501.1|; 30S ribosomal protein S9 [Villosiclava virens]}
A01560	{Contig2:2581576:2582814:-}	{gi|587662930|gb|EWY85271.1|; hypothetical protein [Fusarium oxysporum FOSC 3-a, FOYG_12506]}
A01561	{Contig2:2588848:2589660:-}	{NA}
A01562	{Contig2:2603985:2606548:-}	{gi|589103681|ref|XP_006963863.1|; predicted protein [Trichoderma reesei QM6a]}
A01563	{Contig2:2607600:2609372:-}	{gi|594723275|gb|EXV06161.1|; pyridine nucleotide-disulfide oxidoreductase [Metarhizium robertsii]}
A01564	{Contig2:2615123:2615589:-}	{NA}
A01565	{Contig2:2618950:2623026:-}	{gi|672380244|gb|KFG82450.1|; cytosolic regulator Pianissimo [Metarhizium anisopliae]}
A01566	{Contig2:2627992:2628340:-}	{NA}
A01567	{Contig2:2628862:2630340:-}	{gi|672797182|gb|KFH47722.1|; COBW domain-containing protein-like protein [Acremonium chrysogenum ATCC 11550]}
A01568	{Contig2:2630945:2632518:+}	{gi|667717764|gb|KFA60230.1|; hypothetical protein [Stachybotrys chlorohalonata IBT 40285, S40285_07742]}
A01569	{Contig2:2655003:2656427:-}	{gi|629686209|ref|XP_007808400.1|; hypothetical protein [Metarhizium acridum CQMa 102, MAC_02060]}
A01570	{Contig2:2659604:2661390:+}	{gi|629708686|ref|XP_007817749.1|; amino acid permease family protein [Metarhizium robertsii]}
A01571	{Contig2:2662609:2664099:+}	{gi|302895323|ref|XP_003046542.1|; hypothetical protein [Nectria haematococca mpVI 77-13-4, NECHADRAFT_32656]}
A01572	{Contig2:2664309:2667804:-}	{gi|667726041|gb|KFA67673.1|; hypothetical protein [Stachybotrys chlorohalonata IBT 40285, S40285_01000]}
A01573	{Contig2:2670488:2672582:+}	{gi|629683493|ref|XP_007807042.1|; inner centromere protein [Metarhizium acridum CQMa 102]}
A01574	{Contig2:2672859:2674803:-}	{gi|558858468|gb|ESU08551.1|; hypothetical protein [Fusarium graminearum PH-1, FGSG_04537]}
A01575	{Contig2:2676186:2678030:+}	{gi|629683495|ref|XP_007807043.1|; ATP-dependent RNA helicase mss116 precursor [Metarhizium acridum CQMa 102]}
A01576	{Contig2:2678566:2679746:-}	{gi|584135855|gb|EWG45208.1|; hypothetical protein [Fusarium verticillioides 7600, FVEG_06097]}
A01577	{Contig2:2680430:2683034:+}	{gi|672797291|gb|KFH47831.1|; Alpha-ketoglutarate-dependent dioxygenase alkB-like protein [Acremonium chrysogenum ATCC 11550]}
A01578	{Contig2:2684024:2684977:+}	{gi|589100569|ref|XP_006962307.1|; ribokinase [Trichoderma reesei]}
A01579	{Contig2:2687504:2688718:-}	{gi|594718905|gb|EXV01797.1|; ubiquitin-activating enzyme E2 family protein [Metarhizium robertsii]}
A01580	{Contig2:2689230:2689983:-}	{gi|672376937|gb|KFG79216.1|; DUF1014 domain protein [Metarhizium anisopliae]}
A01581	{Contig2:2703247:2704973:+}	{gi|584135874|gb|EWG45227.1|; hypothetical protein [Fusarium verticillioides 7600, FVEG_06106]}
A01582	{Contig2:2709729:2710384:+}	{NA}
A01583	{Contig2:2712475:2714988:-}	{gi|629724411|ref|XP_007822701.1|; glucose/sorbosone dehydrogenase-like protein [Metarhizium robertsii]}
A01584	{Contig2:2729026:2730390:+}	{gi|672797224|gb|KFH47764.1|; L-2-hydroxyglutarate dehydrogenase-like protein [Acremonium chrysogenum ATCC 11550]}
A01585	{Contig2:2731225:2733650:-}	{gi|302894161|ref|XP_003045961.1|; hypothetical protein [Nectria haematococca mpVI 77-13-4, NECHADRAFT_90930]}
A01586	{Contig2:2734658:2736843:+}	{gi|667645991|ref|XP_008594827.1|; hsp70-like protein [Beauveria bassiana ARSEF 2860]}
A01587	{Contig2:2738277:2740260:-}	{gi|589100137|ref|XP_006962091.1|; signal recognition particle, 68 kDa subunit [Trichoderma reesei QM6a]}
A01588	{Contig2:2742553:2745624:+}	{NA}
A01589	{Contig2:2746500:2749105:-}	{gi|587750674|gb|EXA48390.1|; hypothetical protein [Fusarium oxysporum f. sp. pisi HDV247, FOVG_05157]}
A01590	{Contig2:2749967:2750893:+}	{gi|629724448|ref|XP_007822711.1|; proteasome component PUP2 [Metarhizium anisopliae]}
A01591	{Contig2:2758580:2760088:+}	{gi|531865822|gb|EQL02686.1|; ribosomal RNA-processing protein 8 [Ophiocordyceps sinensis CO18]}
A01592	{Contig2:2760451:2761776:-}	{gi|685853753|ref|XP_009253909.1|; hypothetical protein [Fusarium pseudograminearum CS3096, FPSE_02515]}
A01593	{Contig2:2766638:2767342:-}	{gi|629724463|ref|XP_007822716.1|; phosphoribosyl transferase domain protein [Metarhizium robertsii]}
A01594	{Contig2:2767926:2770138:+}	{gi|302895289|ref|XP_003046525.1|; predicted protein [Nectria haematococca mpVI 77-13-4]}
A01595	{Contig2:2770771:2772150:-}	{gi|589100133|ref|XP_006962089.1|; gdp dissociation inhibitor [Trichoderma reesei QM6a]}
A01596	{Contig2:2772445:2772782:-}	{NA}
A01597	{Contig2:2773881:2774602:-}	{gi|629724472|ref|XP_007822719.1|; mitochondrial 39-S ribosomal protein L47 (MRP-L47) [Metarhizium robertsii]}
A01598	{Contig2:2788098:2789147:+}	{gi|358393678|gb|EHK43079.1|; hypothetical protein [Trichoderma atroviride IMI 206040, TRIATDRAFT_301028]}
A01599	{Contig2:2790461:2790722:-}	{gi|589100129|ref|XP_006962087.1|; hypothetical protein [Trichoderma reesei RUT C-30, M419DRAFT_125050]}
A01600	{Contig2:2791162:2792426:+}	{NA}
A01601	{Contig2:2798294:2801183:+}	{gi|629724487|ref|XP_007822724.1|; DUF500 domain protein [Metarhizium anisopliae|Metarhizium robertsii]}
A01602	{Contig2:2802644:2805005:+}	{gi|672797202|gb|KFH47742.1|; Actin-like protein-like protein [Acremonium chrysogenum ATCC 11550]}
A01603	{Contig2:2805617:2807737:-}	{gi|358384803|gb|EHK22400.1|; hypothetical protein [Trichoderma virens Gv29-8, TRIVIDRAFT_179757]}
A01604	{Contig2:2812330:2814492:+}	{gi|572274260|gb|ETR97807.1|; thioredoxin-like protein [Trichoderma reesei RUT C-30]}
A01605	{Contig2:2815062:2817669:-}	{NA}
A01606	{Contig2:2819230:2819848:+}	{gi|629724502|ref|XP_007822729.1|; acetyltransferase (GNAT) domain protein [Metarhizium robertsii]}
A01607	{Contig2:2820812:2822057:+}	{gi|358393666|gb|EHK43067.1|; hypothetical protein [Trichoderma atroviride IMI 206040, TRIATDRAFT_301022]}
A01608	{Contig2:2822518:2823811:-}	{gi|302894139|ref|XP_003045950.1|; predicted protein [Nectria haematococca mpVI 77-13-4]}
A01609	{Contig2:2824515:2825040:+}	{gi|594722141|gb|EXV05028.1|; subunit 21 of Mediator complex domain protein [Metarhizium robertsii]}
A01610	{Contig2:2825324:2826129:-}	{gi|342883833|gb|EGU84255.1|; hypothetical protein [Fusarium oxysporum Fo5176, FOXB_05212]}
A01611	{Contig2:2832918:2836213:+}	{gi|667726094|gb|KFA67726.1|; hypothetical protein [Stachybotrys chlorohalonata IBT 40285, S40285_00954]}
A01612	{Contig2:2837300:2839243:-}	{gi|629719736|ref|XP_007821222.1|; DNA or RNA helicase, superfamily II [Metarhizium robertsii]}
A01613	{Contig2:2839734:2841425:+}	{gi|629701235|ref|XP_007815909.1|; hypothetical protein [Metarhizium acridum CQMa 102, MAC_09569]}
A01614	{Contig2:2841659:2842653:-}	{gi|594722135|gb|EXV05022.1|; chromatin modification-related protein EAF7 [Metarhizium robertsii]}
A01615	{Contig2:2844127:2845400:+}	{gi|358393657|gb|EHK43058.1|; hypothetical protein [Trichoderma atroviride IMI 206040, TRIATDRAFT_294181]}
A01616	{Contig2:2847181:2848274:+}	{gi|367041309|ref|XP_003651035.1|; hypothetical protein [Thielavia terrestris NRRL 8126, THITE_2110991]}
A01617	{Contig2:2848781:2850248:+}	{gi|302894327|ref|XP_003046044.1|; hypothetical protein [Nectria haematococca mpVI 77-13-4, NECHADRAFT_66485]}
A01618	{Contig2:2850688:2851448:-}	{NA}
A01619	{Contig2:2855603:2859189:+}	{gi|672381766|gb|KFG83943.1|; ribosome biogenesis protein (Bms1) [Metarhizium anisopliae]}
A01620	{Contig2:2859983:2861317:-}	{gi|629719766|ref|XP_007821231.1|; cell lysis protein-like protein [Metarhizium anisopliae ARSEF 23]}
A01621	{Contig2:2865894:2867091:-}	{NA}
A01622	{Contig2:2871252:2873198:+}	{gi|358384833|gb|EHK22430.1|; hypothetical protein [Trichoderma virens Gv29-8, TRIVIDRAFT_179777]}
A01623	{Contig2:2876447:2879251:+}	{gi|358393927|gb|EHK43328.1|; hypothetical protein [Trichoderma atroviride IMI 206040, TRIATDRAFT_320612]}
A01624	{Contig2:2879775:2880827:-}	{gi|358393928|gb|EHK43329.1|; hypothetical protein [Trichoderma atroviride IMI 206040, TRIATDRAFT_294385]}
A01625	{Contig2:2881407:2886797:-}	{gi|531864657|gb|EQL01682.1|; DNA topoisomerase 2 [Ophiocordyceps sinensis CO18]}
A01626	{Contig2:2891065:2892503:+}	{gi|380480076|emb|CCF42640.1|; APSES transcription factor Xbp1, partial [Colletotrichum higginsianum]}
A01627	{Contig2:2893015:2894241:-}	{gi|672797252|gb|KFH47792.1|; Hsp70/Hsp90 co-chaperone-like protein [Acremonium chrysogenum ATCC 11550]}
A01628	{Contig2:2895295:2896901:-}	{gi|666406090|gb|KEY71500.1|; hypothetical protein S40293_02801, partial [Stachybotrys chartarum IBT 40293]}
A01629	{Contig2:2899850:2900774:-}	{gi|358384698|gb|EHK22295.1|; hypothetical protein [Trichoderma virens Gv29-8, TRIVIDRAFT_84157]}
A01630	{Contig2:2903078:2903699:-}	{gi|302895487|ref|XP_003046624.1|; hypothetical protein [Nectria haematococca mpVI 77-13-4, NECHADRAFT_91080]}
A01631	{Contig2:2904627:2906611:-}	{gi|531860407|gb|EQK98969.1|; Major facilitator superfamily domain, general substrate transporter [Ophiocordyceps sinensis CO18]}
A01632	{Contig2:2908198:2910096:+}	{gi|666406093|gb|KEY71503.1|; hypothetical protein [Stachybotrys chartarum IBT 7711, S7711_03569]}
A01633	{Contig2:2910137:2910614:+}	{NA}
A01634	{Contig2:2910632:2913035:-}	{gi|672381751|gb|KFG83928.1|; multidrug resistance protein fnx1 [Metarhizium anisopliae]}
A01635	{Contig2:2914504:2915526:-}	{gi|672381750|gb|KFG83927.1|; hexokinase-2 [Metarhizium anisopliae]}
A01636	{Contig2:2917662:2918472:+}	{gi|594722112|gb|EXV04999.1|; gamma interferon inducible lysosomal thiol reductase [Metarhizium robertsii]}
A01637	{Contig2:2918571:2919688:-}	{gi|629719821|ref|XP_007821248.1|; mRNA decapping hydrolase, putative [Metarhizium anisopliae ARSEF 23]}
A01638	{Contig2:2920696:2922225:-}	{gi|594722110|gb|EXV04997.1|; SH3 domain protein [Metarhizium robertsii]}
A01639	{Contig2:2933001:2934201:+}	{gi|531989288|emb|CCT64128.1|; uncharacterized protein FFUJ_04686 [Fusarium fujikuroi IMI 58289]}
A01640	{Contig2:2934902:2936349:-}	{gi|667643931|ref|XP_008593797.1|; calcineurin-like phosphoesterase [Beauveria bassiana ARSEF 2860]}
A01641	{Contig2:2937450:2939690:-}	{gi|629694919|ref|XP_007812751.1|; Exocyst complex component EXO84 [Metarhizium acridum CQMa 102]}
A01642	{Contig2:2940226:2940957:+}	{gi|629719836|ref|XP_007821253.1|; mitochondrial import receptor subunit tom-20 [Metarhizium anisopliae]}
A01643	{Contig2:2941497:2943944:-}	{gi|629694915|ref|XP_007812749.1|; flavodoxin and radical SAM domain protein [Metarhizium acridum CQMa 102]}
A01644	{Contig2:2944665:2947876:-}	{gi|358393960|gb|EHK43361.1|; hypothetical protein [Trichoderma atroviride IMI 206040, TRIATDRAFT_130835]}
A01645	{Contig2:2949438:2950223:-}	{gi|594722103|gb|EXV04990.1|; cysteine dioxygenase type I [Metarhizium robertsii]}
A01646	{Contig2:2952123:2953648:+}	{gi|667643943|ref|XP_008593803.1|; sulfite transporter Ssu2 [Beauveria bassiana ARSEF 2860]}
A01647	{Contig2:2953971:2956047:-}	{gi|629694909|ref|XP_007812746.1|; ATP synthase regulation protein NCA2 [Metarhizium acridum CQMa 102]}
A01648	{Contig2:2957721:2958846:+}	{gi|531865204|gb|EQL02134.1|; C-4 sterol methyl oxidase [Ophiocordyceps sinensis CO18]}
A01649	{Contig2:2959384:2960053:-}	{gi|629694905|ref|XP_007812744.1|; pterin-4-alpha-carbinolamine dehydratase family protein [Metarhizium acridum CQMa 102]}
A01650	{Contig2:2960906:2962246:+}	{gi|629719866|ref|XP_007821261.1|; amidohydrolase family protein [Metarhizium anisopliae|Metarhizium robertsii]}
A01651	{Contig2:2965841:2968241:-}	{gi|302895529|ref|XP_003046645.1|; Actin-related protein, ARP5 class [Nectria haematococca mpVI 77-13-4]}
A01652	{Contig2:2969564:2970136:+}	{gi|358383641|gb|EHK21304.1|; hypothetical protein [Trichoderma virens Gv29-8, TRIVIDRAFT_51996]}
A01653	{Contig2:2971551:2972300:+}	{gi|629694895|ref|XP_007812739.1|; Got1 family protein [Metarhizium acridum CQMa 102]}
A01654	{Contig2:2972905:2973627:-}	{gi|629694893|ref|XP_007812738.1|; profilin [Metarhizium acridum CQMa 102]}
A01655	{Contig2:2974648:2975361:+}	{gi|682302147|gb|KFY13682.1|; hypothetical protein [Pseudogymnoascus pannorum VKM F-4246, V492_03099]}
A01656	{Contig2:2976240:2977187:-}	{gi|628334186|ref|XP_007745301.1|; hypothetical protein [Cladophialophora psammophila CBS 110553, A1O5_06518]}
A01657	{Contig2:2980668:2981687:-}	{gi|627819947|ref|XP_007682813.1|; hypothetical protein [Bipolaris oryzae ATCC 44560, COCMIDRAFT_802]}
A01658	{Contig2:2985491:2986830:-}	{NA}
A01659	{Contig2:2995889:2996707:+}	{gi|667735125|gb|KFA74490.1|; hypothetical protein [Stachybotrys chartarum IBT 40288, S40288_08503]}
A01660	{Contig2:2997523:3000103:-}	{gi|358396698|gb|EHK46079.1|; hypothetical protein [Trichoderma atroviride IMI 206040, TRIATDRAFT_88543]}
A01661	{Contig2:3000836:3001770:+}	{gi|682276430|gb|KFX98819.1|; hypothetical protein [Pseudogymnoascus pannorum VKM F-3808, O988_04186]}
A01662	{Contig2:3003316:3005489:+}	{gi|358401527|gb|EHK50828.1|; glycoside hydrolase family 51 protein [Trichoderma atroviride IMI 206040]}
A01663	{Contig2:3006474:3008822:-}	{gi|358396697|gb|EHK46078.1|; glycoside hydrolase family 78 protein [Trichoderma atroviride IMI 206040]}
A01664	{Contig2:3020921:3021774:-}	{gi|589100745|ref|XP_006962395.1|; v-snare-like protein [Trichoderma reesei]}
A01665	{Contig2:3022556:3028586:+}	{gi|302894383|ref|XP_003046072.1|; predicted protein [Nectria haematococca mpVI 77-13-4]}
A01666	{Contig2:3029101:3030277:-}	{gi|629719893|ref|XP_007821270.1|; ras-like GTP-binding protein, putative [Metarhizium anisopliae ARSEF 23]}
A01667	{Contig2:3032584:3033625:+}	{gi|336265619|ref|XP_003347580.1|; unnamed protein product [Sordaria macrospora k-hell]}
A01668	{Contig2:3035419:3036469:+}	{gi|632919524|gb|KDB18913.1|; sur7 protein [Villosiclava virens]}
A01669	{Contig2:3038004:3038744:+}	{gi|358383656|gb|EHK21319.1|; hypothetical protein [Trichoderma virens Gv29-8, TRIVIDRAFT_51984]}
A01670	{Contig2:3039012:3039801:-}	{gi|589100751|ref|XP_006962398.1|; hypothetical protein [Trichoderma reesei RUT C-30, M419DRAFT_106945]}
A01671	{Contig2:3045307:3046878:+}	{gi|358393983|gb|EHK43384.1|; glycoside hydrolase family 76 protein [Trichoderma atroviride IMI 206040]}
A01672	{Contig2:3047153:3048446:-}	{gi|358383661|gb|EHK21324.1|; hypothetical protein [Trichoderma virens Gv29-8, TRIVIDRAFT_91079]}
A01673	{Contig2:3049402:3052586:-}	{gi|302895413|ref|XP_003046587.1|; hypothetical protein [Nectria haematococca mpVI 77-13-4, NECHADRAFT_76435]}
A01674	{Contig2:3053732:3055412:-}	{gi|666863950|gb|KEZ40657.1|; Dimethylaniline monooxygenase [Scedosporium apiospermum]}
A01675	{Contig2:3057035:3058021:+}	{gi|477528974|gb|ENH80745.1|; gdsl lipase acylhydrolase family protein [Colletotrichum orbiculare MAFF 240422]}
A01676	{Contig2:3060212:3060884:+}	{gi|302894485|ref|XP_003046123.1|; hypothetical protein [Nectria haematococca mpVI 77-13-4, NECHADRAFT_76643]}
A01677	{Contig2:3062342:3067806:+}	{gi|302894487|ref|XP_003046124.1|; predicted protein [Nectria haematococca mpVI 77-13-4]}
A01678	{Contig2:3068386:3069169:+}	{NA}
A01679	{Contig2:3070000:3070892:+}	{gi|672381716|gb|KFG83893.1|; pyridoxamine 5'-phosphate oxidase [Metarhizium anisopliae]}
A01680	{Contig2:3071529:3072470:-}	{gi|629719924|ref|XP_007821280.1|; cyclin domain protein [Metarhizium robertsii]}
A01681	{Contig2:3075558:3076706:-}	{NA}
A01682	{Contig2:3079693:3081110:+}	{gi|531989483|emb|CCT64299.1|; probable phosphoprotein phosphatase X-1 [Fusarium fujikuroi IMI 58289]}
A01683	{Contig2:3091260:3092800:+}	{gi|672381709|gb|KFG83886.1|; hypothetical protein [Metarhizium anisopliae, MANI_116252]}
A01684	{Contig2:3096470:3098221:+}	{gi|629667705|ref|XP_007795804.1|; putative carboxypeptidase s1 protein [Eutypa lata UCREL1]}
A01685	{Contig2:3099226:3103652:+}	{gi|477509482|gb|ENH62774.1|; DNA-directed RNA polymerase III subunit RPC1 [Fusarium oxysporum f. sp. cubense race 1]}
A01686	{Contig2:3108145:3109728:+}	{gi|672381707|gb|KFG83884.1|; SH3 domain containing protein [Metarhizium anisopliae]}
A01687	{Contig2:3112818:3114394:-}	{NA}
A01688	{Contig2:3119248:3120483:-}	{gi|358383705|gb|EHK21368.1|; hypothetical protein [Trichoderma virens Gv29-8, TRIVIDRAFT_91053]}
A01689	{Contig2:3125483:3126595:-}	{gi|629720004|ref|XP_007821305.1|; hypothetical protein [Metarhizium anisopliae ARSEF 23, MAA_05116]}
A01690	{Contig2:3128307:3129436:-}	{gi|512190800|gb|EPE06563.1|; cation efflux protein zinc transporter [Ophiostoma piceae UAMH 11346]}
A01691	{Contig2:3131771:3133299:+}	{gi|629719968|ref|XP_007821294.1|; beta-1, 4-mannosyltransferase, putative [Metarhizium anisopliae ARSEF 23]}
A01692	{Contig2:3133576:3134165:-}	{gi|302895623|ref|XP_003046692.1|; predicted protein [Nectria haematococca mpVI 77-13-4]}
A01693	{Contig2:3134753:3135466:-}	{gi|629719965|ref|XP_007821293.1|; double-stranded RNA-binding type zinc finger domain protein [Metarhizium robertsii]}
A01694	{Contig2:3135946:3136925:+}	{gi|358383696|gb|EHK21359.1|; hypothetical protein [Trichoderma virens Gv29-8, TRIVIDRAFT_78404]}
A01695	{Contig2:3136995:3137881:-}	{gi|531860118|gb|EQK98835.1|; bli-3 [Ophiocordyceps sinensis CO18]}
A01696	{Contig2:3139739:3140902:+}	{gi|531860117|gb|EQK98834.1|; hypothetical protein [Ophiocordyceps sinensis CO18, OCS_05449]}
A01697	{Contig2:3148379:3149313:-}	{gi|672059740|ref|XP_008763870.1|; PREDICTED: cuticle protein 16. 5, isoform A-like [Rattus norvegicus]}
A01698	{Contig2:3149417:3150314:+}	{gi|594722034|gb|EXV04921.1|; FAR1 DNA-binding domain protein [Metarhizium robertsii]}
A01699	{Contig2:3151589:3164790:+}	{gi|629720053|ref|XP_007821318.1|; Dynein heavy chain, cytoplasmic [Metarhizium anisopliae|Metarhizium robertsii]}
A01700	{Contig2:3167216:3168268:+}	{gi|589100361|ref|XP_006962203.1|; DUF1774-domain-containing protein [Trichoderma reesei RUT C-30]}
A01701	{Contig2:3171299:3173186:-}	{gi|391863592|gb|EIT72897.1|; 2-keto-4-pentenoate hydratase/2-oxohepta-3-ene-1, 7-dioic acid hydratase [Aspergillus oryzae]}
A01702	{Contig2:3176698:3181644:+}	{gi|358394055|gb|EHK43456.1|; multidrug resistance-associated protein [Trichoderma atroviride IMI 206040]}
A01703	{Contig2:3181975:3183921:-}	{gi|685860567|ref|XP_009257316.1|; hypothetical protein [Fusarium pseudograminearum CS3096, FPSE_05923]}
A01704	{Contig2:3190457:3191206:-}	{gi|358380594|gb|EHK18271.1|; hypothetical protein [Trichoderma virens Gv29-8, TRIVIDRAFT_68304]}
A01705	{Contig2:3206300:3209575:-}	{gi|358383688|gb|EHK21351.1|; hypothetical protein [Trichoderma virens Gv29-8, TRIVIDRAFT_70294]}
A01706	{Contig2:3210190:3211858:+}	{gi|667720201|gb|KFA62515.1|; hypothetical protein [Stachybotrys chlorohalonata IBT 40285, S40285_05589]}
A01707	{Contig2:3212157:3212543:-}	{NA}
A01708	{Contig2:3217005:3219549:+}	{gi|531989486|emb|CCT64302.1|; probable SCF complex member Cullin 1 [Fusarium fujikuroi IMI 58289]}
A01709	{Contig2:3220111:3222595:-}	{gi|629698259|ref|XP_007814421.1|; LAlv9 family protein [Metarhizium acridum CQMa 102]}
A01710	{Contig2:3228922:3230281:+}	{gi|672385021|gb|KFG87111.1|; hypothetical protein [Metarhizium anisopliae, MANI_028584]}
A01711	{Contig2:3232739:3235856:+}	{gi|632917829|gb|KDB17292.1|; glycogen phosphorylase [Villosiclava virens]}
A01712	{Contig2:3239344:3241071:+}	{gi|477521750|gb|ENH73834.1|; Mitogen-activated protein kinase HOG1 [Fusarium oxysporum]}
A01713	{Contig2:3242242:3245971:+}	{gi|629691155|ref|XP_007810869.1|; GRAM domain-containing protein [Metarhizium acridum CQMa 102]}
A01714	{Contig2:3246815:3248675:+}	{gi|666405469|gb|KEY70998.1|; hypothetical protein [Stachybotrys chartarum IBT 7711, S7711_00834]}
A01715	{Contig2:3248757:3250028:-}	{gi|358394044|gb|EHK43445.1|; hypothetical protein [Trichoderma atroviride IMI 206040, TRIATDRAFT_320714]}
A01716	{Contig2:3250919:3253114:-}	{gi|672385816|gb|KFG87902.1|; Mitochondrial division protein 1 [Metarhizium anisopliae]}
A01717	{Contig2:3254120:3255050:+}	{gi|672796616|gb|KFH47161.1|; Chorismate mutase-like protein [Acremonium chrysogenum ATCC 11550]}
A01718	{Contig2:3255091:3256018:-}	{gi|589100351|ref|XP_006962198.1|; hypothetical protein [Trichoderma reesei RUT C-30, M419DRAFT_32608]}
A01719	{Contig2:3256301:3258553:+}	{gi|672796612|gb|KFH47157.1|; Vacuolar protein sorting-associated protein-like protein [Acremonium chrysogenum ATCC 11550]}
A01720	{Contig2:3259230:3259856:-}	{gi|358394039|gb|EHK43440.1|; hypothetical protein [Trichoderma atroviride IMI 206040, TRIATDRAFT_85748]}
A01721	{Contig2:3261185:3263137:-}	{gi|576039210|ref|XP_006693478.1|; putative aflatoxin efflux pump protein [Chaetomium thermophilum var. thermophilum DSM 1495]}
A01722	{Contig2:3263650:3267054:+}	{gi|587749716|gb|EXA47432.1|; hypothetical protein [Fusarium oxysporum f. sp. pisi HDV247, FOVG_04549]}
A01723	{Contig2:3269707:3270990:-}	{gi|302894435|ref|XP_003046098.1|; hypothetical protein [Nectria haematococca mpVI 77-13-4, NECHADRAFT_91149]}
A01724	{Contig2:3274701:3277405:+}	{gi|302895583|ref|XP_003046672.1|; hypothetical protein [Nectria haematococca mpVI 77-13-4, NECHADRAFT_58328]}
A01725	{Contig2:3279660:3280948:+}	{gi|358375693|dbj|GAA92271.1|; hypothetical protein [Aspergillus kawachii IFO 4308, AKAW_10385]}
A01726	{Contig2:3281138:3283344:-}	{gi|632911804|gb|KDB11663.1|; GABA permease [Villosiclava virens]}
A01727	{Contig2:3285740:3286495:+}	{gi|169611622|ref|XP_001799229.1|; hypothetical protein [Phaeosphaeria nodorum SN15, SNOG_08926]}
A01728	{Contig2:3287021:3288052:-}	{gi|632911808|gb|KDB11667.1|; hypothetical protein [Villosiclava virens, UV8b_7524]}
A01729	{Contig2:3288698:3289571:+}	{gi|317029842|ref|XP_001391324.2|; GNAT family acetyltransferase [Aspergillus niger CBS 513.88]}
A01730	{Contig2:3298365:3299797:-}	{NA}
A01731	{Contig2:3301432:3302206:+}	{gi|685871493|ref|XP_009262779.1|; hypothetical protein [Fusarium pseudograminearum CS3096, FPSE_11387]}
A01732	{Contig2:3303905:3304956:+}	{gi|589100821|ref|XP_006962433.1|; calcium sensor protein [Trichoderma reesei QM6a]}
A01733	{Contig2:3305784:3306938:+}	{gi|342872492|gb|EGU74853.1|; Diaminohydroxyphosphoribosylamino-pyrimidine deaminase [Fusarium oxysporum f. sp. cubense race 1]}
A01734	{Contig2:3307235:3309803:-}	{gi|594711202|gb|EXU94450.1|; 3-isopropylmalate dehydratase domain protein [Metarhizium robertsii]}
A01735	{Contig2:3317029:3317619:+}	{gi|666405452|gb|KEY70981.1|; hypothetical protein [Stachybotrys chartarum]}
A01736	{Contig2:3317991:3318831:-}	{gi|672796637|gb|KFH47182.1|; Phosphatidylglycerol/phosphatidylinositol transfer protein-like protein [Acremonium chrysogenum ATCC 11550]}
A01737	{Contig2:3327395:3328878:-}	{gi|667721741|gb|KFA63971.1|; hypothetical protein [Stachybotrys chlorohalonata IBT 40285, S40285_05712]}
A01738	{Contig2:3330965:3331807:-}	{gi|589100393|ref|XP_006962219.1|; hypothetical protein [Trichoderma reesei RUT C-30, M419DRAFT_95233]}
A01739	{Contig2:3333606:3334682:-}	{gi|358389174|gb|EHK26766.1|; hypothetical protein [Trichoderma virens Gv29-8, TRIVIDRAFT_196674]}
A01740	{Contig2:3336324:3337550:+}	{gi|358389173|gb|EHK26765.1|; hypothetical protein [Trichoderma virens Gv29-8, TRIVIDRAFT_34204]}
A01741	{Contig2:3339617:3341351:+}	{gi|358389926|gb|EHK27518.1|; terpene synthase [Trichoderma virens Gv29-8]}
A01742	{Contig2:3350260:3351786:-}	{gi|672790801|gb|KFH41461.1|; Isocitrate dehydrogenase [NAD] subunit-like protein [Acremonium chrysogenum ATCC 11550]}
A01743	{Contig2:3352918:3356196:+}	{gi|667733038|gb|KFA72503.1|; hypothetical protein [Stachybotrys chartarum IBT 40288, S40288_06652]}
A01744	{Contig2:3357174:3359279:-}	{gi|358382708|gb|EHK20379.1|; hypothetical protein [Trichoderma virens Gv29-8, TRIVIDRAFT_48572]}
A01745	{Contig2:3361335:3364399:+}	{gi|358382709|gb|EHK20380.1|; glycoside hydrolase family 92 protein [Trichoderma virens Gv29-8]}
A01746	{Contig2:3365321:3366751:-}	{gi|302894413|ref|XP_003046087.1|; predicted protein [Nectria haematococca mpVI 77-13-4]}
A01747	{Contig2:3367955:3368485:+}	{gi|358395452|gb|EHK44839.1|; hypothetical protein [Trichoderma atroviride IMI 206040, TRIATDRAFT_80043]}
A01748	{Contig2:3369236:3378916:+}	{gi|358382711|gb|EHK20382.1|; hypothetical protein [Trichoderma virens Gv29-8, TRIVIDRAFT_192952]}
A01749	{Contig2:3380595:3383497:+}	{gi|629697643|ref|XP_007814113.1|; elongation factor 2 [Metarhizium acridum CQMa 102]}
A01750	{Contig2:3384375:3386988:+}	{gi|685860419|ref|XP_009257242.1|; hypothetical protein [Fusarium pseudograminearum CS3096, FPSE_05849]}
A01751	{Contig2:3387769:3389604:-}	{gi|629697639|ref|XP_007814111.1|; methylenetetrahydrofolate reductase 1 [Metarhizium acridum CQMa 102]}
A01752	{Contig2:3391826:3392958:-}	{gi|358382715|gb|EHK20386.1|; hypothetical protein [Trichoderma virens Gv29-8, TRIVIDRAFT_48367]}
A01753	{Contig2:3397376:3399300:-}	{gi|302894407|ref|XP_003046084.1|; predicted protein [Nectria haematococca mpVI 77-13-4]}
A01754	{Contig2:3403390:3403824:-}	{NA}
A01755	{Contig2:3413959:3415687:+}	{gi|358382684|gb|EHK20355.1|; hypothetical protein [Trichoderma virens Gv29-8, TRIVIDRAFT_68854]}
A01756	{Contig2:3416007:3417305:-}	{gi|531861216|gb|EQK99367.1|; hypothetical protein [Ophiocordyceps sinensis CO18, OCS_04918]}
A01757	{Contig2:3417942:3418943:-}	{gi|629697621|ref|XP_007814102.1|; DNA repair protein Nse1, putative [Metarhizium acridum CQMa 102]}
A01758	{Contig2:3421156:3421965:+}	{gi|629697619|ref|XP_007814101.1|; hypothetical protein [Metarhizium acridum CQMa 102, MAC_07761]}
A01759	{Contig2:3423032:3423778:+}	{gi|358379618|gb|EHK17298.1|; polysaccharide lyase family 7 protein [Trichoderma virens Gv29-8]}
A01760	{Contig2:3423987:3425887:-}	{gi|629736394|ref|XP_007826555.1|; cytochrome P450 phenylacetate 2-hydroxylase [Metarhizium anisopliae|Metarhizium robertsii]}
A01761	{Contig2:3428354:3429246:-}	{gi|584132841|gb|EWG42224.1|; hypothetical protein [Fusarium verticillioides 7600, FVEG_04113]}
A01762	{Contig2:3440410:3442430:+}	{gi|666405424|gb|KEY70953.1|; hypothetical protein [Stachybotrys chartarum IBT 7711, S7711_00792]}
A01763	{Contig2:3442885:3443814:+}	{NA}
A01764	{Contig2:3445460:3446332:-}	{gi|672385791|gb|KFG87877.1|; hypothetical protein [Metarhizium anisopliae, MANI_014974]}
A01765	{Contig2:3457993:3459129:+}	{gi|531863802|gb|EQL01006.1|; Eukaryotic aspartyl protease family protein [Ophiocordyceps sinensis CO18]}
A01766	{Contig2:3461414:3463507:-}	{gi|572278894|gb|ETS02045.1|; sulfite reductase flavo protein alpha-component [Trichoderma reesei RUT C-30]}
A01767	{Contig2:3465835:3467228:+}	{gi|629697971|ref|XP_007814277.1|; RNP domain protein [Metarhizium acridum CQMa 102]}
A01768	{Contig2:3468305:3469649:+}	{gi|629697969|ref|XP_007814276.1|; zinc finger protein gcs1 [Metarhizium acridum CQMa 102]}
A01769	{Contig2:3470250:3471271:+}	{gi|672385796|gb|KFG87882.1|; electron transfer flavoprotein beta-subunit [Metarhizium anisopliae]}
A01770	{Contig2:3473334:3474823:+}	{gi|531863686|gb|EQL00922.1|; Carbamoyl-phosphate synthase [Ophiocordyceps sinensis CO18]}
A01771	{Contig2:3475681:3477513:-}	{gi|584132819|gb|EWG42202.1|; hypothetical protein [Fusarium verticillioides 7600, FVEG_04102]}
A01772	{Contig2:3478584:3479605:-}	{gi|531863688|gb|EQL00924.1|; ThiJ/PfpI family protein [Ophiocordyceps sinensis CO18]}
A01773	{Contig2:3480765:3483990:+}	{gi|629707458|ref|XP_007817360.1|; Hamartin protein [Metarhizium anisopliae|Metarhizium robertsii]}
A01774	{Contig2:3485273:3485719:-}	{NA}
A01775	{Contig2:3490764:3492176:+}	{gi|672792797|gb|KFH43400.1|; glucan endo-1, 3-beta-glucosidase-like protein [Acremonium chrysogenum ATCC 11550]}
A01776	{Contig2:3493523:3494528:+}	{gi|358394117|gb|EHK43518.1|; zinc transporter [Trichoderma atroviride IMI 206040]}
A01777	{Contig2:3501039:3502521:+}	{gi|358398960|gb|EHK48311.1|; hypothetical protein [Trichoderma atroviride IMI 206040, TRIATDRAFT_216039]}
A01778	{Contig2:3505063:3506520:-}	{gi|517315869|emb|CCT67777.1|; related to fluG protein [Fusarium fujikuroi IMI 58289]}
A01779	{Contig2:3510546:3512784:+}	{gi|629695569|ref|XP_007813076.1|; multispanning membrane protein, putative [Metarhizium acridum CQMa 102]}
A01780	{Contig2:3515840:3516268:-}	{NA}
A01781	{Contig2:3517259:3521986:-}	{gi|531861706|gb|EQK99672.1|; Lysophospholipase like protein [Ophiocordyceps sinensis CO18]}
A01782	{Contig2:3522467:3523621:+}	{gi|358382620|gb|EHK20291.1|; hypothetical protein [Trichoderma virens Gv29-8, TRIVIDRAFT_77474]}
A01783	{Contig2:3523664:3524285:-}	{gi|358398956|gb|EHK48307.1|; hypothetical protein [Trichoderma atroviride IMI 206040, TRIATDRAFT_81737]}
A01784	{Contig2:3524670:3526516:+}	{gi|667653363|ref|XP_008598513.1|; molybdenum cofactor synthesis domain-containing protein [Beauveria bassiana ARSEF 2860]}
A01785	{Contig2:3527294:3527986:-}	{gi|85112994|ref|XP_964449.1|; vacuolar ATP synthase 20 kDa proteolipid subunit [Neurospora crassa OR74A]}
A01786	{Contig2:3528507:3529005:+}	{gi|399167700|emb|CCE31503.1|; probable TFIIA subunit [transcription initiation factor] [Claviceps purpurea 20.1]}
A01787	{Contig2:3529553:3530510:-}	{gi|629720286|ref|XP_007821388.1|; necrosis inducing protein (NPP1) [Metarhizium robertsii]}
A01788	{Contig2:3544281:3546344:-}	{gi|630032835|ref|XP_007838037.1|; hypothetical protein [Pestalotiopsis fici W106-1, PFICI_11265]}
A01789	{Contig2:3548655:3550092:+}	{gi|662529546|gb|KEQ86921.1|; acid phosphatase [Aureobasidium pullulans EXF-150]}
A01790	{Contig2:3550826:3551641:+}	{gi|685863101|ref|XP_009258583.1|; hypothetical protein [Fusarium pseudograminearum CS3096, FPSE_07190]}
A01791	{Contig2:3552034:3554088:-}	{gi|573984045|ref|XP_006669943.1|; voltage-gated chloride channel [Cordyceps militaris CM01]}
A01792	{Contig2:3555918:3556692:+}	{gi|629707407|ref|XP_007817344.1|; Histone-like transcription factor and archaeal histone family protein [Metarhizium anisopliae ARSEF 23]}
A01793	{Contig2:3557220:3558359:-}	{gi|302882291|ref|XP_003040056.1|; predicted protein [Nectria haematococca mpVI 77-13-4]}
A01794	{Contig2:3559358:3563797:-}	{gi|629707401|ref|XP_007817342.1|; serine/threonine protein kinase and WD40 domain protein [Metarhizium robertsii]}
A01795	{Contig2:3565374:3566132:-}	{gi|587673701|gb|EWY96034.1|; hypothetical protein [Fusarium oxysporum FOSC 3-a, FOYG_04892]}
A01796	{Contig2:3578775:3579638:-}	{gi|629707395|ref|XP_007817340.1|; pyridoxamine 5'-phosphate oxidase family protein [Metarhizium robertsii]}
A01797	{Contig2:3590948:3593953:+}	{gi|591462786|gb|EXL94298.1|; hypothetical protein [Fusarium oxysporum f. sp. cubense tropical race 4 54006, FOIG_12862]}
A01798	{Contig2:3602008:3603740:+}	{NA}
A01799	{Contig2:3609123:3610337:-}	{gi|682351513|gb|KFY42851.1|; hypothetical protein [Pseudogymnoascus pannorum]}
A01800	{Contig2:3612111:3614356:-}	{gi|336256644|ref|XP_003343452.1|; unnamed protein product [Sordaria macrospora k-hell]}
A01801	{Contig2:3622912:3623445:+}	{gi|667657271|ref|XP_008600467.1|; hypothetical protein [Beauveria bassiana ARSEF 2860, BBA_07148]}
A01802	{Contig2:3625151:3625669:-}	{gi|530474953|gb|EQB55102.1|; hypothetical protein [Colletotrichum gloeosporioides Cg-14, CGLO_04986]}
A01803	{Contig2:3626558:3627112:+}	{gi|631241158|ref|XP_007915501.1|; putative secreted protein [Togninia minima UCRPA7]}
A01804	{Contig2:3627487:3628125:-}	{gi|682272417|gb|KFX95949.1|; hypothetical protein [Pseudogymnoascus pannorum]}
A01805	{Contig2:3630225:3631343:-}	{gi|667520263|gb|KFA49579.1|; hypothetical protein [Stachybotrys chartarum]}
A01806	{Contig2:3637283:3638041:+}	{gi|531989423|emb|CCT64247.1|; uncharacterized protein FFUJ_04552 [Fusarium fujikuroi IMI 58289]}
A01807	{Contig2:3638611:3639348:-}	{gi|629707382|ref|XP_007817336.1|; subunit Spc24 of kinetochore-associated Ndc80 complex [Metarhizium robertsii]}
A01808	{Contig2:3639867:3640508:+}	{gi|666405389|gb|KEY70918.1|; hypothetical protein [Stachybotrys chartarum|Stachybotrys chlorohalonata]}
A01809	{Contig2:3641718:3643476:-}	{gi|573980599|ref|XP_006668220.1|; cell division control protein 3 [Cordyceps militaris CM01]}
A01810	{Contig2:3646833:3648053:-}	{gi|531858866|gb|EQK98405.1|; ferrochelatase precursor [Ophiocordyceps sinensis CO18]}
A01811	{Contig2:3648645:3650683:+}	{gi|629707369|ref|XP_007817332.1|; Ku70/Ku80 beta-barrel domain protein [Metarhizium robertsii]}
A01812	{Contig2:3651659:3654149:+}	{gi|591462776|gb|EXL94288.1|; ATP-dependent DNA helicase 2 subunit 1 [Fusarium oxysporum f. sp. cubense tropical race 4 54006]}
A01813	{Contig2:3655627:3656160:-}	{NA}
A01814	{Contig2:3656218:3657572:-}	{gi|584133046|gb|EWG42429.1|; hypothetical protein [Fusarium verticillioides 7600, FVEG_04238]}
A01815	{Contig2:3661053:3664184:-}	{gi|594718070|gb|EXV00965.1|; hypothetical protein [Metarhizium robertsii, X797_005984]}
A01816	{Contig2:3664350:3665008:+}	{gi|302881905|ref|XP_003039863.1|; hypothetical protein [Nectria haematococca mpVI 77-13-4, NECHADRAFT_85726]}
A01817	{Contig2:3665549:3671245:-}	{gi|629707357|ref|XP_007817328.1|; fatty acid synthase beta subunit FAS1A [Metarhizium robertsii]}
A01818	{Contig2:3674489:3680864:+}	{gi|407915571|gb|EKG09141.1|; hypothetical protein [Macrophomina phaseolina MS6, MPH_13863]}
A01819	{Contig2:3681514:3682047:-}	{gi|302883064|ref|XP_003040436.1|; hypothetical protein [Nectria haematococca mpVI 77-13-4, NECHADRAFT_102066]}
A01820	{Contig2:3683951:3685628:+}	{gi|358394132|gb|EHK43533.1|; hypothetical protein [Trichoderma atroviride IMI 206040, TRIATDRAFT_226144]}
A01821	{Contig2:3685937:3686560:-}	{gi|358394131|gb|EHK43532.1|; hypothetical protein TRIATDRAFT_25825, partial [Trichoderma atroviride IMI 206040]}
A01822	{Contig2:3688246:3690258:-}	{gi|672793959|gb|KFH44538.1|; Xylanolytic transcriptional activator-like protein [Acremonium chrysogenum ATCC 11550]}
A01823	{Contig2:3695496:3697005:-}	{gi|367020934|ref|XP_003659752.1|; hypothetical protein [Myceliophthora thermophila ATCC 42464, MYCTH_2115324]}
A01824	{Contig2:3698736:3699227:-}	{NA}
A01825	{Contig2:3702190:3702969:-}	{NA}
A01826	{Contig2:3703955:3706304:+}	{NA}
A01827	{Contig2:3706409:3707809:-}	{gi|599150574|gb|EYE90106.1|; hypothetical protein [Aspergillus ruber CBS 135680, EURHEDRAFT_417774]}
A01828	{Contig2:3711991:3713337:-}	{gi|629649546|ref|XP_007791003.1|; putative cytochrome p450 protein [Eutypa lata UCREL1]}
A01829	{Contig2:3714925:3716396:+}	{NA}
A01830	{Contig2:3717979:3719789:-}	{gi|679992595|gb|KFX45232.1|; putative transporter C3H1. 06c [Talaromyces marneffei PM1]}
A01831	{Contig2:3720531:3721757:-}	{gi|629648402|ref|XP_007790687.1|; putative class ii aminotransferase 8-amino-7-oxononanoate synthase protein [Eutypa lata UCREL1]}
A01832	{Contig3:1516:3230:+}	{gi|666406771|gb|KEY71995.1|; hypothetical protein [Stachybotrys chartarum]}
A01833	{Contig3:3599:4148:-}	{gi|629687279|ref|XP_007808935.1|; ornithine decarboxylase antizyme [Metarhizium acridum CQMa 102]}
A01834	{Contig3:9353:9796:-}	{gi|302888098|ref|XP_003042936.1|; hypothetical protein [Nectria haematococca mpVI 77-13-4, NECHADRAFT_92305]}
A01835	{Contig3:11270:13161:-}	{gi|682462822|gb|KFZ18434.1|; hypothetical protein [Pseudogymnoascus pannorum VKM F-4519 (FW-2642), V501_01211]}
A01836	{Contig3:16963:18097:-}	{gi|302888292|ref|XP_003043033.1|; predicted protein [Nectria haematococca mpVI 77-13-4]}
A01837	{Contig3:18614:21673:+}	{gi|630019075|ref|XP_007833290.1|; hypothetical protein [Pestalotiopsis fici W106-1, PFICI_06518]}
A01838	{Contig3:22772:24817:-}	{gi|302888294|ref|XP_003043034.1|; hypothetical protein [Nectria haematococca mpVI 77-13-4, NECHADRAFT_37148]}
A01839	{Contig3:27114:30198:+}	{gi|358387917|gb|EHK25511.1|; hypothetical protein [Trichoderma virens Gv29-8, TRIVIDRAFT_85298]}
A01840	{Contig3:33655:35148:+}	{gi|358387916|gb|EHK25510.1|; glycoside hydrolase family 72 protein [Trichoderma virens Gv29-8]}
A01841	{Contig3:35999:36956:+}	{gi|666406766|gb|KEY71990.1|; hypothetical protein [Stachybotrys chartarum]}
A01842	{Contig3:37060:37436:-}	{gi|594719408|gb|EXV02298.1|; transcription factor TFIIH complex subunit Tfb5 domain protein [Metarhizium robertsii]}
A01843	{Contig3:41783:42886:+}	{NA}
A01844	{Contig3:45717:51091:+}	{gi|629687291|ref|XP_007808941.1|; hypothetical protein [Metarhizium acridum CQMa 102, MAC_02601]}
A01845	{Contig3:52335:53436:+}	{gi|358390280|gb|EHK39686.1|; hypothetical protein [Trichoderma atroviride IMI 206040, TRIATDRAFT_288418]}
A01846	{Contig3:53820:54464:-}	{gi|632915721|gb|KDB15292.1|; 60S ribosomal protein L22 [Villosiclava virens]}
A01847	{Contig3:55030:63674:-}	{NA}
A01848	{Contig3:63973:64644:-}	{NA}
A01849	{Contig3:64798:65393:-}	{gi|589109719|ref|XP_006966882.1|; predicted protein [Trichoderma reesei QM6a]}
A01850	{Contig3:67826:69494:-}	{gi|667661463|ref|XP_008602563.1|; DEAD/DEAH box helicase [Beauveria bassiana ARSEF 2860]}
A01851	{Contig3:72224:72832:+}	{gi|584131013|gb|EWG40407.1|; hypothetical protein [Fusarium verticillioides 7600, FVEG_02810]}
A01852	{Contig3:73173:74498:-}	{gi|572275347|gb|ETR98782.1|; ECM33-like protein [Trichoderma reesei RUT C-30]}
A01853	{Contig3:78277:79434:-}	{gi|672379037|gb|KFG81259.1|; putative DNA-3-methyladenine glycosylase [Metarhizium anisopliae]}
A01854	{Contig3:80944:82289:+}	{gi|589112895|ref|XP_006968470.1|; glycosyltransferase family 62 [Trichoderma reesei QM6a]}
A01855	{Contig3:83494:84360:+}	{gi|672795268|gb|KFH45827.1|; Vacuolar-sorting protein-like protein [Acremonium chrysogenum ATCC 11550]}
A01856	{Contig3:106735:108273:-}	{gi|697072774|ref|XP_009651172.1|; dual specificity protein kinase pom1 [Verticillium dahliae VdLs.17]}
A01857	{Contig3:113425:113955:-}	{gi|399168832|emb|CCE30366.1|; probable 13 kD U4/U6. U5 snRNP associate protein Snu13 [Claviceps purpurea 20.1]}
A01858	{Contig3:114898:116420:+}	{gi|358390296|gb|EHK39702.1|; hypothetical protein TRIATDRAFT_175884, partial [Trichoderma atroviride IMI 206040]}
A01859	{Contig3:116903:118124:-}	{gi|629687327|ref|XP_007808959.1|; geranylgeranyl diphosphate synthase [Metarhizium acridum CQMa 102]}
A01860	{Contig3:121851:123143:+}	{gi|629713274|ref|XP_007819208.1|; putative cell division control protein [Metarhizium anisopliae ARSEF 23]}
A01861	{Contig3:125777:126394:-}	{gi|589113027|ref|XP_006968536.1|; indoleamine 2, 3-dioxygenase-like protein [Trichoderma reesei RUT C-30]}
A01862	{Contig3:126441:127304:-}	{gi|358387891|gb|EHK25485.1|; hypothetical protein [Trichoderma virens Gv29-8, TRIVIDRAFT_32953]}
A01863	{Contig3:128716:130170:-}	{NA}
A01864	{Contig3:133661:134586:+}	{gi|302914874|ref|XP_003051248.1|; hypothetical protein [Nectria haematococca mpVI 77-13-4, NECHADRAFT_100598]}
A01865	{Contig3:138021:139211:+}	{gi|302914872|ref|XP_003051247.1|; hypothetical protein [Nectria haematococca mpVI 77-13-4, NECHADRAFT_69522]}
A01866	{Contig3:139922:140978:-}	{gi|587690708|gb|EWZ37313.1|; hypothetical protein [Fusarium oxysporum]}
A01867	{Contig3:142152:143909:+}	{NA}
A01868	{Contig3:147995:149038:-}	{gi|358390305|gb|EHK39711.1|; hypothetical protein [Trichoderma atroviride IMI 206040, TRIATDRAFT_296712]}
A01869	{Contig3:150204:151141:+}	{gi|632915755|gb|KDB15326.1|; thiol methyltransferase [Villosiclava virens]}
A01870	{Contig3:151365:152306:-}	{gi|672790888|gb|KFH41545.1|; OTU domain-containing protein-like protein [Acremonium chrysogenum ATCC 11550]}
A01871	{Contig3:153090:157101:-}	{gi|302913137|ref|XP_003050852.1|; hypothetical protein [Nectria haematococca mpVI 77-13-4, NECHADRAFT_93686]}
A01872	{Contig3:172176:172988:+}	{gi|302914868|ref|XP_003051245.1|; hypothetical protein [Nectria haematococca mpVI 77-13-4, NECHADRAFT_41372]}
A01873	{Contig3:177382:177699:+}	{gi|594719363|gb|EXV02253.1|; Ras GTPase family protein [Metarhizium robertsii]}
A01874	{Contig3:181251:182604:-}	{gi|629713215|ref|XP_007819189.1|; putative OPY2 protein [Metarhizium anisopliae|Metarhizium robertsii]}
A01875	{Contig3:185811:189504:+}	{gi|531861474|gb|EQK99524.1|; chitin synthase 1 [Ophiocordyceps sinensis CO18]}
A01876	{Contig3:190257:191108:+}	{gi|591503453|gb|EXM32798.1|; NEDD8-conjugating enzyme UBC12 [Fusarium oxysporum f. sp. vasinfectum 25433]}
A01877	{Contig3:192773:194341:+}	{gi|629713243|ref|XP_007819198.1|; ketol-acid reductoisomerase [Metarhizium anisopliae]}
A01878	{Contig3:195277:195978:+}	{gi|589099473|ref|XP_006961759.1|; putative pyridoxal-phosphate dependent enzyme [Trichoderma reesei RUT C-30]}
A01879	{Contig3:196380:197884:-}	{gi|672795320|gb|KFH45879.1|; Quinidine resistance protein-like protein [Acremonium chrysogenum ATCC 11550]}
A01880	{Contig3:200322:201836:+}	{gi|302914856|ref|XP_003051239.1|; predicted protein [Nectria haematococca mpVI 77-13-4]}
A01881	{Contig3:202289:204245:-}	{gi|475665702|gb|EMT63494.1|; Replication factor A protein 1 [Fusarium oxysporum f. sp. cubense race 4]}
A01882	{Contig3:205010:206139:+}	{gi|672795318|gb|KFH45877.1|; hypothetical protein [Acremonium chrysogenum ATCC 11550, ACRE_033490]}
A01883	{Contig3:206220:207287:-}	{gi|667724413|gb|KFA66398.1|; hypothetical protein [Stachybotrys chlorohalonata IBT 40285, S40285_01264]}
A01884	{Contig3:213626:214193:+}	{gi|629689749|ref|XP_007810166.1|; Mmc protein [Metarhizium acridum|Metarhizium anisopliae]}
A01885	{Contig3:216379:218706:+}	{gi|358395593|gb|EHK44980.1|; hypothetical protein [Trichoderma atroviride IMI 206040, TRIATDRAFT_79944]}
A01886	{Contig3:239042:241166:+}	{NA}
A01887	{Contig3:242584:244257:+}	{gi|667736320|gb|KFA75645.1|; hypothetical protein [Stachybotrys chartarum IBT 40288, S40288_05926]}
A01888	{Contig3:246190:247283:-}	{gi|584131084|gb|EWG40478.1|; hypothetical protein [Fusarium verticillioides 7600, FVEG_02855]}
A01889	{Contig3:248789:249709:-}	{gi|629713166|ref|XP_007819173.1|; GTP-binding protein EsdC [Metarhizium anisopliae ARSEF 23]}
A01890	{Contig3:252647:253276:+}	{gi|629713157|ref|XP_007819170.1|; HD domain protein [Metarhizium robertsii]}
A01891	{Contig3:255243:255734:-}	{NA}
A01892	{Contig3:266615:267672:-}	{gi|666403286|gb|KEY68968.1|; hypothetical protein [Stachybotrys chartarum]}
A01893	{Contig3:268082:269234:+}	{gi|672386038|gb|KFG88122.1|; ERV25 protein [Metarhizium anisopliae]}
A01894	{Contig3:273489:275371:-}	{gi|531860154|gb|EQK98845.1|; bZIP transcription factor [Ophiocordyceps sinensis CO18]}
A01895	{Contig3:278954:279930:-}	{gi|667724451|gb|KFA66436.1|; hypothetical protein [Stachybotrys chlorohalonata IBT 40285, S40285_09896]}
A01896	{Contig3:280608:281931:-}	{gi|672795323|gb|KFH45882.1|; DNA-binding protein HEXBP-like protein [Acremonium chrysogenum ATCC 11550]}
A01897	{Contig3:283734:285575:-}	{gi|629668419|ref|XP_007796161.1|; putative carboxypeptidase kex1 protein [Eutypa lata UCREL1]}
A01898	{Contig3:286743:287605:+}	{gi|587668285|gb|EWY90626.1|; carboxypeptidase D [Fusarium oxysporum]}
A01899	{Contig3:295031:296605:+}	{gi|573978626|ref|XP_006667258.1|; hypothetical protein [Cordyceps militaris CM01, CCM_02041]}
A01900	{Contig3:296957:298468:-}	{gi|685854967|ref|XP_009254516.1|; hypothetical protein [Fusarium pseudograminearum CS3096, FPSE_03122]}
A01901	{Contig3:299657:303725:-}	{gi|573977252|ref|XP_006666571.1|; Ran exchange factor Prp20/Pim1, putative [Cordyceps militaris CM01]}
A01902	{Contig3:308521:309273:-}	{gi|358389562|gb|EHK27154.1|; hypothetical protein [Trichoderma virens Gv29-8, TRIVIDRAFT_211378]}
A01903	{Contig3:311744:314460:+}	{gi|629713097|ref|XP_007819152.1|; neutral/alkaline nonlysosomal ceramidase, putative [Metarhizium anisopliae ARSEF 23]}
A01904	{Contig3:319076:320636:+}	{gi|667724377|gb|KFA66362.1|; hypothetical protein [Stachybotrys chlorohalonata IBT 40285, S40285_01288]}
A01905	{Contig3:322014:322937:-}	{gi|358395614|gb|EHK45001.1|; hypothetical protein [Trichoderma atroviride IMI 206040, TRIATDRAFT_242992]}
A01906	{Contig3:325952:326632:-}	{gi|672386022|gb|KFG88106.1|; putative dynein light chain (Tctex1) [Metarhizium anisopliae]}
A01907	{Contig3:327365:327827:+}	{gi|358395616|gb|EHK45003.1|; hypothetical protein [Trichoderma atroviride IMI 206040, TRIATDRAFT_299771]}
A01908	{Contig3:328200:328841:-}	{gi|302914585|ref|XP_003051166.1|; hypothetical protein [Nectria haematococca mpVI 77-13-4, NECHADRAFT_100526]}
A01909	{Contig3:331953:333834:+}	{gi|629689815|ref|XP_007810199.1|; hypothetical protein [Metarhizium acridum CQMa 102, MAC_03859]}
A01910	{Contig3:334663:335396:-}	{gi|666399187|gb|KEY65031.1|; hypothetical protein [Stachybotrys chartarum]}
A01911	{Contig3:337076:338979:+}	{gi|672791056|gb|KFH41707.1|; putative WD repeat-containing protein-like protein [Acremonium chrysogenum ATCC 11550]}
A01912	{Contig3:339181:339925:-}	{gi|358389571|gb|EHK27163.1|; glycosyltransferase family 1 protein [Trichoderma virens Gv29-8]}
A01913	{Contig3:340208:341441:+}	{gi|594719313|gb|EXV02203.1|; mitochondrial ribosomal subunit protein [Metarhizium robertsii]}
A01914	{Contig3:343650:345337:+}	{gi|629689825|ref|XP_007810204.1|; aldehyde dehydrogenase 3B1 [Metarhizium acridum CQMa 102]}
A01915	{Contig3:345768:346926:-}	{gi|632910871|gb|KDB10871.1|; putative 3'->5' exoribonuclease [Villosiclava virens]}
A01916	{Contig3:348319:351945:+}	{gi|530478893|gb|EQB58178.1|; adaptor complexes medium subunit family protein [Colletotrichum gloeosporioides Cg-14]}
A01917	{Contig3:352707:355181:-}	{gi|475665885|gb|EMT63677.1|; Lactation elevated protein 1 [Fusarium oxysporum f. sp. cubense race 4]}
A01918	{Contig3:356032:360342:+}	{gi|302912857|ref|XP_003050792.1|; predicted protein [Nectria haematococca mpVI 77-13-4]}
A01919	{Contig3:361077:362684:-}	{gi|380494677|emb|CCF32972.1|; hypothetical protein [Colletotrichum higginsianum, CH063_05248]}
A01920	{Contig3:363487:363753:+}	{gi|594719303|gb|EXV02193.1|; hypothetical protein [Metarhizium robertsii, X797_004322]}
A01921	{Contig3:364597:365118:-}	{gi|531866987|gb|EQL03764.1|; MARVEL-like domain protein [Ophiocordyceps sinensis CO18]}
A01922	{Contig3:368685:370472:-}	{gi|629689803|ref|XP_007810193.1|; peptide-N4-(N-acetyl-beta-glucosaminyl)asparagine amidase A [Metarhizium acridum CQMa 102]}
A01923	{Contig3:372673:373005:-}	{gi|629713021|ref|XP_007819129.1|; hypothetical protein [Metarhizium anisopliae|Metarhizium robertsii,]}
A01924	{Contig3:377654:378422:-}	{gi|358395589|gb|EHK44976.1|; hypothetical protein [Trichoderma atroviride IMI 206040, TRIATDRAFT_151850]}
A01925	{Contig3:380678:381048:-}	{gi|629689849|ref|XP_007810216.1|; peptide alpha-N-acetyltransferase [Metarhizium acridum CQMa 102]}
A01926	{Contig3:387257:388165:-}	{gi|358395640|gb|EHK45027.1|; hypothetical protein [Trichoderma atroviride IMI 206040, TRIATDRAFT_299784]}
A01927	{Contig3:389335:391225:+}	{gi|589099781|ref|XP_006961913.1|; hypothetical protein M419DRAFT_101632, partial [Trichoderma reesei RUT C-30]}
A01928	{Contig3:394585:395797:-}	{gi|629689861|ref|XP_007810222.1|; delta-aminolevulinic acid dehydratase [Metarhizium acridum CQMa 102]}
A01929	{Contig3:397686:398550:-}	{gi|629712996|ref|XP_007819121.1|; hypothetical protein [Metarhizium anisopliae|Metarhizium anisopliae,|Metarhizium robertsii,]}
A01930	{Contig3:399033:399769:+}	{gi|589099777|ref|XP_006961911.1|; mitochondrial ribosomal protein YmL8 [Trichoderma reesei QM6a]}
A01931	{Contig3:400444:401467:+}	{gi|672385981|gb|KFG88065.1|; hypothetical protein [Metarhizium anisopliae, MANI_112158]}
A01932	{Contig3:402624:403253:+}	{gi|531865094|gb|EQL02041.1|; putative peroxisomal protein POX18 [Ophiocordyceps sinensis CO18]}
A01933	{Contig3:403739:404746:-}	{gi|302912900|ref|XP_003050801.1|; hypothetical protein [Nectria haematococca mpVI 77-13-4, NECHADRAFT_100543]}
A01934	{Contig3:405593:406783:-}	{gi|629689885|ref|XP_007810234.1|; voltage-gated K channel beta subunit, putative [Metarhizium acridum CQMa 102]}
A01935	{Contig3:410937:412428:+}	{gi|531858816|gb|EQK98390.1|; Protein kinase-like domain protein [Ophiocordyceps sinensis CO18]}
A01936	{Contig3:412873:413711:-}	{gi|672385985|gb|KFG88069.1|; ERP1 protein precursor [Metarhizium anisopliae]}
A01937	{Contig3:414158:415984:+}	{gi|591470170|gb|EXM01474.1|; SWR1-complex protein 4 [Fusarium oxysporum f. sp. cubense tropical race 4 54006]}
A01938	{Contig3:429914:432041:+}	{gi|667724418|gb|KFA66403.1|; hypothetical protein S40285_01325, partial [Stachybotrys chlorohalonata IBT 40285]}
A01939	{Contig3:433025:435332:-}	{gi|358388599|gb|EHK26192.1|; hypothetical protein [Trichoderma virens Gv29-8, TRIVIDRAFT_35336]}
A01940	{Contig3:436247:437950:-}	{gi|358388598|gb|EHK26191.1|; hypothetical protein [Trichoderma virens Gv29-8, TRIVIDRAFT_176531]}
A01941	{Contig3:439113:439739:+}	{gi|342887778|gb|EGU87210.1|; hypothetical protein [Fusarium oxysporum]}
A01942	{Contig3:445176:446356:-}	{gi|531866975|gb|EQL03752.1|; eukaryotic translation initiation factor 3 subunit F [Ophiocordyceps sinensis CO18]}
A01943	{Contig3:446731:450404:+}	{gi|629689869|ref|XP_007810226.1|; digestive-organ expansion factor [Metarhizium acridum CQMa 102]}
A01944	{Contig3:452240:454211:+}	{gi|517317451|emb|CCT68656.1|; uncharacterized protein FFUJ_07461 [Fusarium fujikuroi IMI 58289]}
A01945	{Contig3:455719:457305:+}	{gi|629689895|ref|XP_007810239.1|; small nucleolar ribonucleoprotein complex subunit Utp15, putative [Metarhizium acridum CQMa 102]}
A01946	{Contig3:481227:482675:+}	{gi|302912920|ref|XP_003050805.1|; predicted protein [Nectria haematococca mpVI 77-13-4]}
A01947	{Contig3:482868:485522:-}	{gi|667722811|gb|KFA64973.1|; hypothetical protein [Stachybotrys chlorohalonata IBT 40285, S40285_03849]}
A01948	{Contig3:487663:488237:-}	{gi|629689907|ref|XP_007810245.1|; integral membrane protein [Metarhizium acridum CQMa 102]}
A01949	{Contig3:489741:493921:+}	{gi|517317231|emb|CCT68459.1|; related to 5-oxoprolinase [Fusarium fujikuroi IMI 58289]}
A01950	{Contig3:498694:499872:+}	{gi|632915366|gb|KDB14959.1|; isoflavone reductase family protein [Villosiclava virens]}
A01951	{Contig3:503262:505080:-}	{gi|629689913|ref|XP_007810248.1|; adenosine deaminase family protein [Metarhizium acridum CQMa 102]}
A01952	{Contig3:507540:509033:-}	{gi|517317229|emb|CCT68457.1|; uncharacterized protein FFUJ_07240 [Fusarium fujikuroi IMI 58289]}
A01953	{Contig3:515736:516032:+}	{gi|632915371|gb|KDB14964.1|; AN1-type zinc finger protein [Villosiclava virens]}
A01954	{Contig3:516801:520205:-}	{gi|589108393|ref|XP_006966219.1|; formaldehyde dehydrogenase, glutathione dependent [Trichoderma reesei QM6a]}
A01955	{Contig3:521380:527917:+}	{gi|629682771|ref|XP_007806681.1|; aconitate hydratase [Metarhizium acridum CQMa 102]}
A01956	{Contig3:531179:534356:+}	{gi|475665618|gb|EMT63410.1|; Putative inactive serine/threonine-protein kinase scy1 [Fusarium oxysporum f. sp. cubense race 4]}
A01957	{Contig3:536303:536584:+}	{gi|589108837|ref|XP_006966441.1|; hypothetical protein [Trichoderma reesei RUT C-30, M419DRAFT_81516]}
A01958	{Contig3:536770:538442:-}	{gi|589108635|ref|XP_006966340.1|; PLP-dependent transferase [Trichoderma reesei RUT C-30]}
A01959	{Contig3:539576:540012:-}	{gi|589108633|ref|XP_006966339.1|; putative cytochrome b5 [Trichoderma reesei RUT C-30]}
A01960	{Contig3:540690:541955:-}	{gi|672381676|gb|KFG83855.1|; putative TAM domain methyltransferase [Metarhizium anisopliae]}
A01961	{Contig3:550633:555726:-}	{gi|629682759|ref|XP_007806675.1|; kinesin [Metarhizium acridum CQMa 102]}
A01962	{Contig3:557715:558389:-}	{gi|531865485|gb|EQL02382.1|; Telomere length regulation/capping, TEN1 [Ophiocordyceps sinensis CO18]}
A01963	{Contig3:559116:561180:-}	{gi|672381673|gb|KFG83852.1|; Leukotriene A-4 hydrolase [Metarhizium anisopliae]}
A01964	{Contig3:564935:565301:-}	{gi|672794503|gb|KFH45074.1|; hypothetical protein [Acremonium chrysogenum ATCC 11550, ACRE_041720]}
A01965	{Contig3:578725:581483:+}	{gi|672381650|gb|KFG83829.1|; hypothetical protein [Metarhizium anisopliae, MANI_027050]}
A01966	{Contig3:582782:586586:-}	{gi|629690805|ref|XP_007810694.1|; hypothetical protein [Metarhizium acridum CQMa 102, MAC_04354]}
A01967	{Contig3:587649:588230:+}	{gi|666404700|gb|KEY70282.1|; hypothetical protein [Stachybotrys chartarum]}
A01968	{Contig3:589310:591253:+}	{gi|667653097|ref|XP_008598380.1|; major facilitator superfamily transporter [Beauveria bassiana ARSEF 2860]}
A01969	{Contig3:591565:592718:-}	{gi|358388650|gb|EHK26243.1|; hypothetical protein [Trichoderma virens Gv29-8, TRIVIDRAFT_35843]}
A01970	{Contig3:593570:594154:-}	{gi|682269619|gb|KFX94082.1|; hypothetical protein [Pseudogymnoascus pannorum VKM F-3808, O988_06484]}
A01971	{Contig3:595594:596727:+}	{gi|358382975|gb|EHK20644.1|; hypothetical protein [Trichoderma virens Gv29-8, TRIVIDRAFT_58998]}
A01972	{Contig3:598494:599543:+}	{gi|302912977|ref|XP_003050817.1|; hypothetical protein [Nectria haematococca mpVI 77-13-4, NECHADRAFT_93629]}
A01973	{Contig3:601935:603341:+}	{gi|589108821|ref|XP_006966433.1|; predicted protein [Trichoderma reesei QM6a]}
A01974	{Contig3:603595:605190:-}	{gi|358388677|gb|EHK26270.1|; hypothetical protein TRIVIDRAFT_124501, partial [Trichoderma virens Gv29-8]}
A01975	{Contig3:607575:608664:+}	{gi|358388676|gb|EHK26269.1|; hypothetical protein [Trichoderma virens Gv29-8, TRIVIDRAFT_82289]}
A01976	{Contig3:609060:609776:-}	{gi|629690787|ref|XP_007810685.1|; probable RPL42B-ribosomal protein L36a. e [Claviceps purpurea 20.1]}
A01977	{Contig3:610200:611265:+}	{gi|629690785|ref|XP_007810684.1|; coatomer subunit epsilon [Metarhizium acridum CQMa 102]}
A01978	{Contig3:612981:613536:-}	{gi|531862257|gb|EQL00012.1|; Multiprotein-bridging factor 1 [Ophiocordyceps sinensis CO18]}
A01979	{Contig3:617381:617963:+}	{gi|629712755|ref|XP_007819045.1|; glutathione-dependent formaldehyde-activating enzyme [Metarhizium robertsii]}
A01980	{Contig3:620682:621692:-}	{gi|596545761|gb|EYB25804.1|; hypothetical protein [Fusarium graminearum, FG05_10175]}
A01981	{Contig3:622721:628064:+}	{gi|632915406|gb|KDB14999.1|; putative helicase-DNA-binding protein [Villosiclava virens]}
A01982	{Contig3:631507:632903:+}	{gi|358395733|gb|EHK45120.1|; hypothetical protein [Trichoderma atroviride IMI 206040, TRIATDRAFT_79837]}
A01983	{Contig3:635475:636412:-}	{gi|573975740|ref|XP_006665815.1|; integral membrane protein [Cordyceps militaris CM01]}
A01984	{Contig3:639546:640839:+}	{gi|358388680|gb|EHK26273.1|; hypothetical protein [Trichoderma virens Gv29-8, TRIVIDRAFT_36162]}
A01985	{Contig3:642857:645466:+}	{gi|629690759|ref|XP_007810671.1|; hypothetical protein [Metarhizium acridum CQMa 102, MAC_04331]}
A01986	{Contig3:648700:651006:+}	{gi|629712721|ref|XP_007819035.1|; transient receptor potential (TRP) ion channel family protein [Metarhizium robertsii]}
A01987	{Contig3:652525:654237:-}	{gi|629690755|ref|XP_007810669.1|; hypothetical protein [Metarhizium acridum CQMa 102, MAC_04329]}
A01988	{Contig3:667994:669030:+}	{gi|672381622|gb|KFG83801.1|; DUF124 domain-containing protein [Metarhizium anisopliae]}
A01989	{Contig3:672851:673900:-}	{gi|302914812|ref|XP_003051217.1|; hypothetical protein [Nectria haematococca mpVI 77-13-4, NECHADRAFT_40860]}
A01990	{Contig3:690959:691609:-}	{gi|672794133|gb|KFH44709.1|; steroid-binding protein-like protein [Acremonium chrysogenum ATCC 11550]}
A01991	{Contig3:692382:693669:+}	{gi|358388694|gb|EHK26287.1|; hypothetical protein [Trichoderma virens Gv29-8, TRIVIDRAFT_35902]}
A01992	{Contig3:700708:701665:+}	{gi|672381616|gb|KFG83795.1|; hypothetical protein [Metarhizium anisopliae, MANI_027056]}
A01993	{Contig3:703011:703804:-}	{gi|672381615|gb|KFG83794.1|; DNA repair and recombination protein rhm52 [Metarhizium anisopliae]}
A01994	{Contig3:704733:705536:-}	{gi|358395753|gb|EHK45140.1|; hypothetical protein [Trichoderma atroviride IMI 206040, TRIATDRAFT_299851]}
A01995	{Contig3:708094:709266:+}	{gi|629712688|ref|XP_007819024.1|; RNA recognition motif (RRM) superfamily protein [Metarhizium robertsii]}
A01996	{Contig3:709732:710606:+}	{gi|358388700|gb|EHK26293.1|; hypothetical protein TRIVIDRAFT_35267, partial [Trichoderma virens Gv29-8]}
[truncated: 8,005 more rows]
