# Supplementary material for: Genomic and transcriptomic survey of an endophytic fungus Calcarisporium arbuscula NRRL 3705 and potential overview of its secondary metabolites
Source: BMC Genomics. 2020 Jun 24;21:424. doi: 10.1186/s12864-020-06813-6 (PMC7315530; doi:10.1186/s12864-020-06813-6)
Supplement: Supplementary file 6 — Additional file 6. [file 12864_2020_6813_MOESM6_ESM.xls]

## Sheet: Additional file 6
Additional file 6. Strains and sequences used in the phylogenetic analyses
Fugal names	Strain No	Type	SSU	ITS	LSU	TEF1-α	RPB2
Calcarisporium arbuscula	CBS 221.73		AY271796	AY271809	MH872377
	CBS 900.68	T	KT945002	KT945003	KX442598	KX442596	KX442597
	CBS 111.57			MH857665	MH869205
	CBS 144.52			MH856966	MH868488
Calcarisporium cordycipiticola	CGMCC 3.17905	T	KT944998	KT944999	KX442599	KX442595	KX442606
	CGMCC 3.17904		KT945000	KT945001	KX442604	KX442605	KX442607
Calcarisporium xylariicola	HMAS 276836	T	KX442602	KX442603	KX442601	KX442593	KX442594
Calcarisporium sp.	KF 525			KC800713
Cordyceps brongniartii	BCC16585		JF415951	JN049867	JF415967	JF416009	JF415991
Cordyceps militaris	OSC93623		AY184977	JN049825	AY184966	DQ522332
Hypocrea rufa	DAOM JBT1003		JN939042	JN942883	JN938865
Hypocrea americana	AFTO -ID 52		AY544693	DQ491488	AY544649	DQ471043
Neonectria candida	CBS 151.29		HQ840414	JF735313	AY677333	JF735791
Neonectria ramulariae	CBS 182.36		HQ840408	HM054157	HM042435	HM054092	DQ789793
Tilachlidium brachiatum	CBS 506.67			KM231839	HQ232177	KM231976	KM232415
Tilachlidium brachiatum	CBS 363.97			KM231838	KM231719	KM231975	KM232414
ITS:
CCGGGCTTCCTCCCAACCCATGTGACATACCTATCGTTGCTTCGGCGGGACCGCCCCGGCGCCTTCGTGCCCGGAACCAGGCGCCCGCCGGAGGCCACAAACTCTTGTATTTATACGAATTATCTGAGGATTTATACAAATGAATCAAAACTTTCAACAACGGATCTCTTGGTTCTGGCATCGATGAAGAACGCAGCGAAATGCGATAAGTAATGTGAATTGCAGAATTCAGTGAATCATCGAATCTTTGAACGCACATTGCGCCTGCCAGTATTCTGGCAGGCATGCCTGTCCGAGCGTCATTTCAACCCTCAAGCCCCCGGGCTTGGTGTTGGGGACCGGCCACCGCCGCTACTCGCGGCAGGCCGCCCCCGAAATACAGTGGCGGTCACGCTGCGG…
LSU:
CCCCCGTGACGTCGATTAGTCTTTCGCCCCCATGCCCATATTTGACGATCGATTTGCACGTCAGAACCGCTGCGAGCCTCCACCAGAGTTTCCTCTGGCTTCACCCTATACAGGCATAGTTCACCTTCTTTCGGGTCCGGCCCCGTATGCTCTTACTCAAATCCATCCGAGAACATCAGGATCGGTCGGTGATGCGCCGAAGCTCTCACCTACGTTCACTTTCATTACGCGTAGGGGTTTGACACCCGAACACTCGCATACGAGGACGACTCCTTGGTCCGTGTTTCAAGACGGGTCACTGATGACCATTACGCCAGCATCCTTGCGGAGCGCGAACCTCAGTCCATCACAGGGTATTATGCAACGGTCTATAACACTCCCGAGGGAGCCACGTTCCCG…
SSU:
CTCCCCTGGAGCAGCACTTTGATTTCTCGTAAGGTGCCGAACGAGTCAAAAAATAACATCGTCCGATCCCTAGTCGGCATAGTTTATGGTTAAGACTACGACGGTATCTGATCGTCTTCGATCCCCTAACTTTCGTTCCTGATTAATGAAAACATCCTTGGCAAATGCTTTCGCAGTAGTTAGTCTTCAATAAATCCAAGAATTTCACCTCTGACAATTGAATACTGATGCCCCCGACTGTCCCTATTAATCATTACGGCGGTCCTAGAAACCAACAAAATAGAACCACACGTCCTATTCTATTATTCCATGCTAATGTATTCGAGCATAGGCCTGCCTTGAGCACTCTAATTTTTTCAAAGTAAAAGTCCTGTTTCCCCGCCACACCCAGTGAAGGGC…
TEF1-α:
TTATCGCTGCCGGACTGGGATTCGAGGCTGGATCTCCAAGGATGGCCAGACCCGTGAGCACGCTCTTCTCGCCTACACCCTGGGTGTTTAAGCAGCTCATTGTCGCCATCAACAAGATGGACACTGCCAAGTGGGCCGAGGCTCGTTACCAGGAAATTATCAAGGAGACCTCCTCCTTCATCAAGAAGGTCGGCTTCAACCCCAAGACTGTTGCCTTCGTTCCTATCTCCGGTTTCAACGGTGACAACATGTTGACTGCCTCCACCAACTGCCCCTGGTACAAGGGATGGGAGAAGGAGACCAAGGCTGGCAAGTCCACTGGCAAGACCCTCCTCGAGGCTATTGACTCCATTGAGCTCCCCAAGCGTCCCTTTGACAAGCCCCTCCGTCTTCCCCTCC…
RPB2:
GTGCTGATCGCTATACATTTGCTTCGACGTTGTCTCATTTGCGACGTACCAACACGCCCATTGGCAGAGACGGAAAGCTGGCTAAGCCGCGCCAGCTGCACAACACGCACTGGGGCTTGGTTTGCCCCGCCGAGACGCCGGAAGGCCAGGCTTGTGGTCTTGTCAAGAACCTGTCTCTGATGTGTTATGTCAGCGTCGGATCACCAGCAG AGCCTCTTGTGGAGTTCATGATCAACAGAGGTATGGAGGTGGTGGAGGAATACGAACCATTGAGATACCCGCACGCCACCAAGATCTTCGTCAACGGTACCTGGGTCGGTGTGCACCAGGACCCGAAGCATCTGGTAAACCAGGTGCTCGATACTCGACGCAAGTCTTATCTGCAGTACGAAGTGTCC…
