# Supplementary material for: Genomic and transcriptomic survey of an endophytic fungus Calcarisporium arbuscula NRRL 3705 and potential overview of its secondary metabolites
Source: BMC Genomics. 2020 Jun 24;21:424. doi: 10.1186/s12864-020-06813-6 (PMC7315530; doi:10.1186/s12864-020-06813-6)
Supplement: Supplementary file 7 — Additional file 7. [file 12864_2020_6813_MOESM7_ESM.xls]

## Sheet: Additional file 7
Additional file 7. Counts of the putative genes per CAZy family in the 9 genomes used in this study
Glycoside Hydrolases (GHs)	GH1	GH2	GH3	GH5	GH6	GH7	GH10	GH11	GH12	GH13	GH15	GH16	GH17	GH18	GH20	GH23	GH24	GH25	GH26	GH27	GH28	GH29	GH30	GH31	GH32	GH33	GH35	GH36	GH37	GH38	GH39	GH42	GH43	GH45	GH46	GH47	GH51	GH53	GH54	GH55	GH62	GH63	GH65	GH67	GH71	GH72	GH74	GH75	GH76
Asperdillus clavatus	3	3	12	9	2	4	2	3	3	16	6	12	5	14	2	0	0	3	0	2	3	0	2	5	1	1	2	2	1	1	0	0	13	0	1	5	2	0	1	4	2	2	1	1	3	6	2	4	8
Aspergillus flavus	3	8	24	15	1	3	4	4	5	15	3	12	4	17	3	0	2	1	1	3	21	0	0	9	4	1	7	2	1	1	0	0	20	0	0	5	4	2	1	3	2	2	1	1	8	8	1	4	11
Aspergillus fumigatus	5	6	18	13	1	4	4	3	4	15	5	14	5	18	2	1	0	3	0	5	13	0	1	6	4	1	5	2	1	1	0	0	18	1	0	5	2	1	1	6	2	2	1	1	8	7	3	4	8
Aspergillus nidulans	3	10	20	16	2	3	3	2	1	12	2	13	5	18	2	0	1	3	3	3	10	0	0	10	2	1	3	3	1	1	1	0	17	0	0	7	3	1	1	6	2	2	1	1	5	5	3	2	7
Aspergillus niger	3	3	14	5	1	0	1	2	1	11	1	8	3	10	1	0	0	0	1	4	20	1	1	4	1	1	4	1	1	0	0	0	8	0	0	4	2	1	0	2	0	2	0	1	4	4	1	2	10
Aspergillus oryzae	3	7	23	12	1	3	4	4	4	15	3	12	5	18	3	0	2	1	1	3	21	0	0	10	4	1	5	2	1	1	0	0	19	0	0	5	3	1	1	3	2	2	1	1	8	7	1	4	11
Aspergillus terreus	3	10	21	18	2	4	4	2	6	13	2	8	4	21	2	0	2	2	0	4	8	2	1	11	6	2	4	3	1	1	1	0	20	0	0	6	3	1	1	4	3	2	1	2	7	6	2	2	10
Aspergillus westerdijkiae	4	10	22	16	2	3	3	2	3	10	3	8	5	18	3	1	2	1	1	2	15	1	0	8	4	0	4	2	1	1	0	1	19	0	0	5	4	2	1	3	1	2	1	1	9	6	2	3	9
C.arbuscula	3	17	14	9	1	1	0	0	2	6	2	15	4	33	7	1	1	0	3	6	4	0	1	7	0	0	4	3	2	3	1	0	6	1	0	10	2	0	2	6	0	1	1	1	4	5	0	8	12
[truncated: 19 more columns]
