# Supplementary material for: Genomic and transcriptomic survey of an endophytic fungus Calcarisporium arbuscula NRRL 3705 and potential overview of its secondary metabolites
Source: BMC Genomics. 2020 Jun 24;21:424. doi: 10.1186/s12864-020-06813-6 (PMC7315530; doi:10.1186/s12864-020-06813-6)
Supplement: Supplementary file 8 — Additional file 8. [file 12864_2020_6813_MOESM8_ESM.xls]

## Sheet: Additional file 8
Additional file 8. Putative secondary metabolism clusters.
Contig	Cluster	Type	Transcript_ID	Most similar known gene cluster	The gene cluster contains transcription factors
Contig1	Cluster1	other	A01666,...A01680
Contig2	Cluster2	terpene	A01738,...A01742
Contig3	Cluster3	t1pks-nrps	A02051,...A02060		YES
Contig3	Cluster4	terpene	A02523,...A02529
Contig4	Cluster5	t1pks-terpene	A02670,...A02689	Sordarin_biosynthetic_gene_cluster	YES
Contig4	Cluster6	nrps	A02803,...A02813
Contig4	Cluster7	nrps	A02942,...A02954
Contig4	Cluster8	terpene	A03009,...A03014
Contig5	Cluster9	t1pks	A03510,...A03521
Contig6	Cluster10	t1pks	A04091,...A04103		YES
Contig7	Cluster11	t1pks	A04165,...A04169
Contig7	Cluster12	other	A04186,...A04199
Contig7	Cluster13	t1pks	A04409,...A04419
Contig8	Cluster14	nrps	A04624,...A04632
Contig8	Cluster15	other	A04805,...A04817
Contig8	Cluster16	terpene	A04835,..A04852
Contig9	Cluster17	t1pks-nrps2385	A05156,...A05165		YES
Contig10	Cluster18	nrps	A05281,...A05288
Contig10	Cluster19	terpene	A05503,...A05507
Contig11	Cluster20	nrps	A05572,...A05581
Contig11	Cluster21	nrps	A05716,...A05720
Contig12	Cluster22	indole-t1pks	A05853,...A05862
Contig12	Cluster23	t1pks	A05992,...A06002	Citreoviridin_biosynthetic_gene_cluster	YES
Contig13	Cluster24	t1pks	A06256,...A06268
Contig13	Cluster25	terpene	A06292,...A06294
Contig13	Cluster26	t1pks-nrps	A06308,...A06317	Aculeacin A biosynthetic_gene_cluster
Contig14	Cluster27	t1pks	A06465,...A06472
Contig14	Cluster28	lantipeptide	A06474,...A06497
Contig14	Cluster29	terpene	A06502,...A06507
Contig14	Cluster30	nrps	A06576,...A06586
Contig14	Cluster31	t1pks	A06608,...A06617
Contig14	Cluster32	t1pks	A06668,...A06678
Contig15	Cluster33	nrps	A06800,...A06812	Dimethylcoprogen biosynthetic_gene_cluster
Contig15	Cluster34	t1pks	A06927,...A06941
Contig15	Cluster35	t1pks	A07001,...A07010	Alternariol biosynthetic_gene_cluster
Contig16	Cluster36	nrps	A07020,...A07029
Contig16	Cluster37	nrps	A07144,...A07148	Destuxin biosynthetic_gene_cluster
Contig16	Cluster38	t1pks	A07165,...A07169
Contig17	Cluster39	other	A07361,...A07371		YES
Contig17	Cluster40	t1pks-nrps	A07398;A07399
Contig18	Cluster41	t1pks-nrps	A07444,...A07460	Citrinin biosynthetic_gene_cluster
Contig18	Cluster42	terpene	A07535,...A07542	Copalyl_diphosphate_biosynthetic_gene_cluster
Contig20	Cluster43	t1pks-nrps	A07884,...A07901	arbumycin biosynthetic_gene_cluster
Contig21	Cluster44	t1pks	A07952,...A07960	Alternariol biosynthetic_gene_cluster
Contig22	Cluster45	t1pks	A08226,...A08240
Contig23	Cluster46	t1pks	A08304,...A08315
Contig23	Cluster47	t1pks	A08330,...A08340
Contig23	Cluster48	t1pks	A08391,...A08393
Contig24	Cluster49	other	A08404,...A08416
Contig24	Cluster50	other	A08450,...A08462
Contig24	Cluster51	t1pks	A08485,...A08498		YES
Contig24	Cluster52	t1pks-nrps	A08509,...A08521		YES
Contig26	Cluster53	t1pks	A08798,...A08813
Contig27	Cluster54	indole	A08851,...A08855
Contig27	Cluster55	t1pks	A08909,...A08923
Contig29	Cluster56	nrps	A09172,...A09185
Contig29	Cluster57	terpene	A09193,...A09201
Contig30	Cluster58	nrps	A09217,...A09220	Isoflavipucine_biosynthetic_gene_cluster
Contig30	Cluster59	other	A09232,...A09239	Destuxin biosynthetic_gene_cluster
Contig31	Cluster60	t1pks	A09340,...A09353	Aflatoxin biosynthetic_gene_cluster	YES
Contig33	Cluster61	t1pks	A09502,...A09505
Contig39	Cluster62	t1pks	A09636,...A09645
Contig41	Cluster63	terpene	A09669,...A09672
Contig45	Cluster64	terpene	A09776,...A09778
Contig71	Cluster65	other	A09949,...A09957
